# Supplementary material for: Intelligent grading of sugarcane leaf disease severity by integrating physiological traits with the SSA-XGBoost algorithm
Source: Front Plant Sci. 2025 Oct 15;16:1698808. doi: 10.3389/fpls.2025.1698808 (PMC12568666; doi:10.3389/fpls.2025.1698808)
Supplement: Supplementary file 1 [file Table1.xlsx]

## Sheet: data
time	SPAD	Temperature(℃)	Nitrogen(mg/kg)	Level
2024-11-11 15:35:00	7.6	20	2.8	3
2024-11-11 15:42:00	46.6	21.37	14.5	1
2024-11-11 15:43:00	32.3	21.37	10.2	3
2024-11-11 15:45:00	46.8	21	14.6	1
2024-11-11 15:45:00	44.2	21	13.8	1
2024-11-11 15:47:00	43	20.81	13.4	1
2024-11-11 15:47:00	20.8	20.81	6.8	3
2024-11-11 15:47:00	18.6	20.87	6.1	3
2024-11-11 15:47:00	7.7	20.87	2.9	3
2024-11-11 15:48:00	45	20.87	14	1
2024-11-11 15:48:00	43.7	20.87	13.7	1
2024-11-11 15:48:00	43.2	20.87	13.5	1
2024-11-11 15:48:00	42.2	20.93	13.2	2
2024-11-11 15:48:00	9	20.87	3.2	3
2024-11-11 15:49:00	46.5	20.93	14.5	1
2024-11-11 15:49:00	41.2	20.93	12.9	2
2024-11-11 15:49:00	40.5	20.93	12.7	2
2024-11-11 15:49:00	35.6	21.06	11.2	3
2024-11-11 15:49:00	32.5	21.06	10.3	3
2024-11-11 15:50:00	52	21.06	16.1	0
2024-11-11 15:50:00	45.3	21.06	14.1	1
2024-11-11 15:50:00	39.6	21.06	12.4	2
2024-11-11 15:50:00	34.6	21.06	10.9	3
2024-11-11 15:50:00	32	21.12	10.1	3
2024-11-11 15:50:00	27.5	21.12	8.8	3
2024-11-11 15:51:00	47.9	21.25	14.9	1
2024-11-11 15:51:00	45	21.25	14	1
2024-11-11 15:51:00	44.8	21.18	14	1
2024-11-11 15:51:00	40	21.31	12.5	2
2024-11-11 15:51:00	39.9	21.31	12.5	2
2024-11-11 15:51:00	38.9	21.18	12.2	2
2024-11-11 15:52:00	49.7	21.37	15.5	0
2024-11-11 15:52:00	49.4	21.5	15.4	1
2024-11-11 15:52:00	45.3	21.5	14.1	1
2024-11-11 15:52:00	41.8	21.5	13.1	3
2024-11-11 15:52:00	24.9	21.37	8	3
2024-11-11 15:53:00	53.2	21.62	16.5	0
2024-11-11 15:53:00	49.5	21.56	15.4	1
2024-11-11 15:53:00	49.1	21.56	15.3	1
2024-11-11 15:53:00	47.7	21.56	14.9	1
2024-11-11 15:54:00	47.5	21.68	14.8	1
2024-11-11 15:54:00	45.8	21.68	14.3	1
2024-11-11 15:54:00	45.2	21.68	14.1	1
2024-11-11 15:54:00	44.5	21.75	13.9	2
2024-11-11 15:54:00	42.4	21.68	13.3	2
2024-11-11 15:54:00	36.9	21.62	11.6	3
2024-11-11 15:55:00	48.3	21.75	15	1
2024-11-11 15:55:00	41.3	21.75	12.9	2
2024-11-11 15:55:00	35.6	21.75	11.2	3
2024-11-11 15:55:00	33.9	21.75	10.7	3
2024-11-11 15:56:00	44.9	21.75	14	1
2024-11-11 15:56:00	42.5	21.81	13.3	2
2024-11-11 15:56:00	41.6	21.75	13	2
2024-11-11 15:56:00	34.7	21.81	11	3
2024-11-11 15:57:00	41	21.81	12.8	2
2024-11-11 15:57:00	36.2	21.81	11.4	3
2024-11-11 15:57:00	35.3	21.87	11.1	3
2024-11-11 15:57:00	30.1	21.75	9.6	3
2024-11-11 15:57:00	26.8	21.81	8.6	3
2024-11-11 15:57:00	26.5	21.81	8.5	3
2024-11-11 15:57:00	26	21.87	8.3	3
2024-11-11 15:57:00	22.4	21.81	7.3	3
2024-11-11 15:58:00	46.2	21.81	14.4	1
2024-11-11 15:58:00	44.5	21.81	13.9	1
2024-11-11 15:58:00	37.1	21.87	11.7	3
2024-11-11 15:58:00	35.6	21.87	11.2	3
2024-11-11 15:58:00	13	22	4.4	3
2024-11-11 15:58:00	11.5	22	4	3
2024-11-11 15:59:00	44.8	22.25	14	1
2024-11-11 15:59:00	24.7	22.18	8	3
2024-11-11 15:59:00	21.3	22.18	6.9	3
2024-11-11 16:00:00	46.2	22.25	14.4	1
2024-11-11 16:00:00	35.8	22.37	11.3	3
2024-11-11 16:00:00	34.9	22.25	11	3
2024-11-11 16:00:00	25.7	22.37	8.3	3
2024-11-11 16:00:00	5.5	22.31	2.2	3
2024-11-11 16:01:00	56.9	22.43	17.6	0
2024-11-11 16:01:00	50.3	22.37	15.6	0
2024-11-11 16:01:00	47.4	22.43	14.8	1
2024-11-11 16:01:00	46.8	22.37	14.6	1
2024-11-11 16:01:00	43.7	22.43	13.7	1
2024-11-11 16:02:00	49.2	22.31	15.3	1
2024-11-11 16:02:00	43.5	22.43	13.6	1
2024-11-11 16:02:00	40.3	22.43	12.6	2
2024-11-11 16:02:00	40.2	22.37	12.6	2
2024-11-11 16:02:00	37.4	22.43	11.8	3
2024-11-11 16:03:00	59.3	22.37	18.3	0
2024-11-11 16:03:00	58.4	22.31	18.1	0
2024-11-11 16:03:00	57.2	22.37	17.7	0
2024-11-11 16:03:00	48	22.25	14.9	0
2024-11-11 16:03:00	41.6	22.43	13	2
2024-11-11 16:04:00	55.5	22.31	17.2	0
2024-11-11 16:04:00	54.6	22.31	16.9	0
2024-11-11 16:04:00	40.2	22.31	12.6	2
2024-11-11 16:05:00	50.1	22.31	15.6	0
2024-11-11 16:05:00	50	22.31	15.5	1
2024-11-11 16:05:00	49	22.31	15.2	0
2024-11-11 16:05:00	44.5	22.31	13.9	1
2024-11-11 16:05:00	41.2	22.31	12.9	2
2024-11-11 16:06:00	52.2	22.25	16.2	0
2024-11-11 16:06:00	50.9	22.18	15.8	0
2024-11-11 16:06:00	45.4	22.31	14.2	1
2024-11-11 16:07:00	39.5	22.37	12.4	2
2024-11-11 16:07:00	32.6	22.37	10.3	3
2024-11-11 16:07:00	32	22.25	10.1	3
2024-11-11 16:07:00	14.9	22.5	5	3
2024-11-11 16:08:00	48	22.56	14.9	1
2024-11-11 16:08:00	40.1	22.62	12.6	2
2024-11-11 16:08:00	8.8	22.56	3.2	3
2024-11-11 16:08:00	5.6	22.56	2.2	3
2024-11-11 16:09:00	48.9	22.62	15.2	1
2024-11-11 16:09:00	42.6	22.56	13.3	2
2024-11-11 16:09:00	38.8	22.56	12.2	2
2024-11-11 16:09:00	34.6	22.56	10.9	3
2024-11-11 16:09:00	30.6	22.56	9.7	3
2024-11-11 16:10:00	51.4	22.5	16	0
2024-11-11 16:10:00	44.5	22.56	13.9	1
2024-11-11 16:10:00	33.1	22.56	10.5	3
2024-11-11 16:10:00	30.1	22.62	9.6	3
2024-11-11 16:10:00	29.4	22.56	9.4	3
2024-11-11 16:11:00	39.1	22.5	12.3	3
2024-11-11 16:12:00	42.2	22.25	13.2	2
2024-11-11 16:13:00	51.4	22.18	16	0
2024-11-11 16:13:00	44.3	22.18	13.8	1
2024-11-11 16:13:00	43	22.25	13.4	2
2024-11-11 16:13:00	37	22.25	11.6	2
2024-11-11 16:13:00	34.1	22.25	10.8	3
2024-11-11 16:14:00	44	22.18	13.7	1
2024-11-11 16:15:00	52.6	22.12	16.3	0
2024-11-11 16:15:00	51.1	22.18	15.9	0
2024-11-11 16:15:00	50.4	22.18	15.7	0
2024-11-11 16:15:00	49.3	22.12	15.3	1
2024-11-11 16:16:00	52	22	16.1	1
2024-11-11 16:16:00	50.2	22.12	15.6	0
2024-11-11 16:16:00	27.6	22.12	8.8	3
2024-11-11 16:17:00	55.5	22.12	17.2	0
2024-11-11 16:17:00	49.2	22.12	15.3	1
2024-11-12 09:52:00	43.1	18.12	13.5	2
2024-11-12 09:52:00	39.9	18.18	12.5	2
2024-11-12 09:52:00	36.2	18.18	11.4	2
2024-11-12 09:53:00	45.1	18.12	14.1	1
2024-11-12 09:53:00	42.8	18.18	13.4	2
2024-11-12 09:53:00	42.4	18.18	13.3	2
2024-11-12 09:53:00	39.1	18.12	12.3	2
2024-11-12 09:53:00	37.1	18.18	11.7	3
2024-11-12 09:53:00	36.3	18.12	11.4	2
2024-11-12 09:54:00	47.2	18.06	14.7	1
2024-11-12 09:54:00	44.4	18.06	13.9	1
2024-11-12 09:54:00	43.2	18.06	13.5	1
2024-11-12 09:54:00	42	18.06	13.1	2
2024-11-12 09:54:00	41	18.06	12.8	2
2024-11-12 09:54:00	39.8	18	12.5	2
2024-11-12 09:54:00	37.8	18.06	11.9	2
2024-11-12 09:54:00	31.9	18.06	10.1	3
2024-11-12 09:55:00	42.2	17.75	13.2	2
2024-11-12 09:55:00	41.9	17.75	13.1	2
2024-11-12 09:55:00	41.1	18	12.9	2
2024-11-12 09:55:00	40.3	17.81	12.6	2
2024-11-12 09:55:00	39.1	17.75	12.3	2
2024-11-12 09:55:00	37.9	18.06	11.9	3
2024-11-12 09:55:00	37.2	18.06	11.7	3
2024-11-12 09:55:00	35.7	17.93	11.3	3
2024-11-12 09:56:00	44	17.81	13.7	2
2024-11-12 09:56:00	43.5	17.75	13.6	1
2024-11-12 09:56:00	43.3	17.81	13.5	1
2024-11-12 09:56:00	40.6	17.56	12.7	2
2024-11-12 09:56:00	39.3	17.62	12.3	2
2024-11-12 09:56:00	39	17.68	12.2	2
2024-11-12 09:56:00	36.3	17.62	11.4	3
2024-11-12 09:57:00	46.2	18	14.4	2
2024-11-12 09:57:00	42.5	17.87	13.3	2
2024-11-12 09:57:00	41.7	18	13.1	2
2024-11-12 09:57:00	41.7	17.93	13.1	2
2024-11-12 09:57:00	33.5	18.06	10.6	3
2024-11-12 09:57:00	30.3	18	9.6	3
2024-11-12 09:57:00	28.2	17.93	9	3
2024-11-12 09:58:00	42.5	18.31	13.3	2
2024-11-12 09:58:00	40.6	18.25	12.7	2
2024-11-12 09:58:00	39.6	18.18	12.4	2
2024-11-12 09:58:00	38.6	18.25	12.1	2
2024-11-12 09:58:00	36.9	18.18	11.6	2
2024-11-12 09:58:00	36.1	18.18	11.4	3
2024-11-12 09:58:00	33.5	18.12	10.6	3
2024-11-12 09:58:00	31.1	18.18	9.9	3
2024-11-12 09:59:00	41.5	18.62	13	2
2024-11-12 09:59:00	41.1	18.56	12.9	2
2024-11-12 09:59:00	40.2	18.56	12.6	2
2024-11-12 09:59:00	39.7	18.75	12.5	2
2024-11-12 09:59:00	39.6	18.68	12.4	2
2024-11-12 09:59:00	39.3	18.75	12.3	2
2024-11-12 09:59:00	37.4	18.68	11.8	2
2024-11-12 09:59:00	31.9	18.5	10.1	3
2024-11-12 10:00:00	46	19.12	14.3	1
2024-11-12 10:00:00	44.5	19.06	13.9	1
2024-11-12 10:00:00	44.5	18.87	13.9	1
2024-11-12 10:00:00	43.1	18.87	13.5	1
2024-11-12 10:00:00	40.5	19	12.7	2
2024-11-12 10:00:00	39.4	18.81	12.4	2
2024-11-12 10:00:00	39.2	18.81	12.3	2
2024-11-12 10:00:00	38.3	18.75	12	2
2024-11-12 10:01:00	42.6	19.43	13.3	2
2024-11-12 10:01:00	41.8	19.56	13.1	2
2024-11-12 10:01:00	41.1	19.62	12.9	2
2024-11-12 10:01:00	40.1	19.68	12.6	2
2024-11-12 10:01:00	39.3	19.68	12.3	2
2024-11-12 10:01:00	38.8	19.25	12.2	2
2024-11-12 10:02:00	43.4	19.93	13.6	1
2024-11-12 10:02:00	40.7	19.93	12.8	2
2024-11-12 10:02:00	40.2	19.93	12.6	2
2024-11-12 10:02:00	35.5	19.68	11.2	3
2024-11-12 10:02:00	32.9	20.06	10.4	3
2024-11-12 10:02:00	31.2	20.31	9.9	3
2024-11-12 10:02:00	26.1	20.31	8.4	3
2024-11-12 10:03:00	39.6	20.68	12.4	2
2024-11-12 10:03:00	37.6	20.56	11.8	3
2024-11-12 10:03:00	37.4	20.62	11.8	3
2024-11-12 10:03:00	34.3	20.5	10.8	3
2024-11-12 10:03:00	32.9	20.75	10.4	2
2024-11-12 10:03:00	31.1	20.43	9.9	3
2024-11-12 10:03:00	27.6	20.37	8.8	3
2024-11-12 10:04:00	48.2	20.87	15	1
2024-11-12 10:04:00	40.7	20.93	12.8	2
2024-11-12 10:04:00	39.4	20.93	12.4	2
2024-11-12 10:04:00	38.3	20.87	12	2
2024-11-12 10:04:00	38	20.87	11.9	2
2024-11-12 10:04:00	37.3	20.87	11.7	3
2024-11-12 10:04:00	34.8	20.81	11	3
2024-11-12 10:05:00	43.4	20.87	13.6	1
2024-11-12 10:05:00	38.1	21.25	12	2
2024-11-12 10:05:00	37.7	20.81	11.9	3
2024-11-12 10:05:00	36.5	20.68	11.5	3
2024-11-12 10:05:00	33.6	21.18	10.6	3
2024-11-12 10:05:00	33.1	21.12	10.5	3
2024-11-12 10:05:00	31.7	21.18	10.1	3
2024-11-12 10:05:00	30.1	21.12	9.6	3
2024-11-12 10:06:00	42.8	21.5	13.4	1
2024-11-12 10:06:00	41.3	21.43	12.9	2
2024-11-12 10:06:00	40.6	21.5	12.7	3
2024-11-12 10:06:00	40.3	21.56	12.6	2
2024-11-12 10:06:00	34.8	21.43	11	3
2024-11-12 10:07:00	40.1	21.56	12.6	2
2024-11-12 10:07:00	40.1	21.5	12.6	2
2024-11-12 10:07:00	39.4	21.62	12.4	2
2024-11-12 10:07:00	38.3	21.5	12	2
2024-11-12 10:07:00	37.9	21.62	11.9	2
2024-11-12 10:07:00	37.4	21.5	11.8	3
2024-11-12 10:07:00	37.2	21.68	11.7	3
2024-11-12 10:07:00	34.4	21.56	10.9	2
2024-11-12 10:08:00	43	21.75	13.4	2
2024-11-12 10:08:00	39.7	21.75	12.5	2
2024-11-12 10:08:00	37.4	21.81	11.8	3
2024-11-12 10:08:00	36.7	21.68	11.6	3
2024-11-12 10:08:00	36.7	21.68	11.6	3
2024-11-12 10:09:00	42.4	22.31	13.3	2
2024-11-12 10:09:00	39.8	22.06	12.5	2
2024-11-12 10:09:00	38.5	22.06	12.1	2
2024-11-12 10:09:00	37.9	22.12	11.9	3
2024-11-12 10:09:00	37.1	22.31	11.7	3
2024-11-12 10:09:00	36.9	22.18	11.6	3
2024-11-12 10:09:00	31.6	22.18	10	3
2024-11-12 10:09:00	29.2	22.18	9.3	3
2024-11-12 10:10:00	43.5	22.43	13.6	1
2024-11-12 10:10:00	42.3	22.43	13.2	2
2024-11-12 10:10:00	42.1	22.56	13.2	2
2024-11-12 10:10:00	41	22.56	12.8	2
2024-11-12 10:10:00	39.3	22.37	12.3	3
2024-11-12 10:10:00	39	22.5	12.2	3
2024-11-12 10:10:00	36.2	22.5	11.4	3
2024-11-12 10:10:00	36	22.5	11.3	3
2024-11-12 10:11:00	41.8	22.75	13.1	2
2024-11-12 10:11:00	39.6	22.75	12.4	2
2024-11-12 10:11:00	38.1	22.5	12	2
2024-11-12 10:11:00	36.7	22.75	11.6	3
2024-11-12 10:11:00	36	22.75	11.3	3
2024-11-12 10:11:00	35.6	22.68	11.2	3
2024-11-12 10:11:00	35.5	22.75	11.2	3
2024-11-12 10:11:00	33.5	22.56	10.6	3
2024-11-12 10:12:00	43.8	22.81	13.7	2
2024-11-12 10:12:00	43.5	22.75	13.6	1
2024-11-12 10:12:00	43.2	22.81	13.5	2
2024-11-12 10:12:00	43.1	23	13.5	1
2024-11-12 10:12:00	40.3	22.87	12.6	2
2024-11-12 10:12:00	39.1	22.87	12.3	2
2024-11-12 10:12:00	29	22.87	9.2	3
2024-11-12 10:13:00	45.3	22.93	14.1	1
2024-11-12 10:13:00	44.7	23	14	1
2024-11-12 10:13:00	44	23	13.7	1
2024-11-12 10:13:00	43	22.93	13.4	2
2024-11-12 10:13:00	42	22.93	13.1	3
2024-11-12 10:13:00	41.6	22.93	13	2
2024-11-12 10:13:00	37.8	22.93	11.9	2
2024-11-12 10:14:00	45.7	22.87	14.3	1
2024-11-12 10:14:00	43.5	22.93	13.6	1
2024-11-12 10:14:00	42.9	22.93	13.4	2
2024-11-12 10:14:00	42.4	22.87	13.3	2
2024-11-12 10:14:00	41.9	22.93	13.1	2
2024-11-12 10:14:00	40.6	22.87	12.7	2
2024-11-12 10:14:00	40.2	22.81	12.6	2
2024-11-12 10:15:00	46.4	22.93	14.5	1
2024-11-12 10:15:00	41.5	23.06	13	2
2024-11-12 10:15:00	41.2	23	12.9	2
2024-11-12 10:15:00	36.7	23	11.6	3
2024-11-12 10:15:00	35.2	23.06	11.1	3
2024-11-12 10:15:00	34.4	23.12	10.9	3
2024-11-12 10:16:00	43.8	23.06	13.7	1
2024-11-12 10:16:00	43.5	23.06	13.6	1
2024-11-12 10:16:00	39.5	23	12.4	2
2024-11-12 10:16:00	38.7	23.06	12.2	2
2024-11-12 10:16:00	38	23.06	11.9	2
2024-11-12 10:16:00	36	22.93	11.3	3
2024-11-12 10:16:00	35.8	23	11.3	3
2024-11-12 10:17:00	48.1	23.06	15	1
2024-11-12 10:17:00	47.7	23.06	14.9	1
2024-11-12 10:17:00	45.7	23.06	14.3	1
2024-11-12 10:17:00	44.9	23.12	14	1
2024-11-12 10:17:00	44.9	23.06	14	1
2024-11-12 10:17:00	42.5	23.06	13.3	2
2024-11-12 10:17:00	41.2	23.06	12.9	2
2024-11-12 10:18:00	44.6	23.12	13.9	1
2024-11-12 10:18:00	44.4	23.06	13.9	1
2024-11-12 10:18:00	43.4	23.18	13.6	1
2024-11-12 10:18:00	40.5	23.06	12.7	2
2024-11-12 10:18:00	38.1	23.06	12	2
2024-11-12 10:18:00	36.1	23.06	11.4	3
2024-11-12 10:19:00	47.9	23.06	14.9	1
2024-11-12 10:19:00	47.4	23.12	14.8	1
2024-11-12 10:19:00	42.1	23.06	13.2	2
2024-11-12 10:19:00	41.6	23.12	13	2
2024-11-12 10:19:00	40.4	23.12	12.7	2
2024-11-12 10:19:00	40.2	23.12	12.6	2
2024-11-12 10:19:00	39.6	23.12	12.4	2
2024-11-12 10:19:00	38.4	23.12	12.1	2
2024-11-12 10:20:00	42.2	23.12	13.2	2
2024-11-12 10:20:00	42.1	23.18	13.2	2
2024-11-12 10:20:00	38.9	23.12	12.2	2
2024-11-12 10:20:00	38.2	23	12	3
2024-11-12 10:20:00	35.2	22.87	11.1	2
2024-11-12 10:21:00	48	22.12	14.9	1
2024-11-12 10:21:00	38.1	22.62	12	2
2024-11-12 10:21:00	37.9	22.5	11.9	3
2024-11-12 10:21:00	37.4	22.75	11.8	3
2024-11-12 10:21:00	35.9	22.37	11.3	3
2024-11-12 10:21:00	28.8	22.75	9.2	3
2024-11-12 10:21:00	25.4	21.93	8.2	3
2024-11-12 10:22:00	44.2	19.5	13.8	1
2024-11-12 10:22:00	42.5	19.43	13.3	2
2024-11-12 10:22:00	37.3	20.37	11.7	3
2024-11-12 10:22:00	33.1	19.62	10.5	3
2024-11-12 10:22:00	32.8	20.56	10.4	3
2024-11-12 10:22:00	31.4	21.81	10	3
2024-11-12 10:22:00	30.7	19.56	9.8	3
2024-11-12 10:22:00	27.6	21	8.8	3
2024-11-12 10:22:00	25.9	19.75	8.3	3
2024-11-12 10:23:00	40.9	19.75	12.8	2
2024-11-12 10:23:00	38.6	19.75	12.1	2
2024-11-12 10:23:00	37.2	19.68	11.7	2
2024-11-12 10:23:00	31.8	19.43	10.1	3
2024-11-12 10:23:00	30.6	19.75	9.7	2
2024-11-12 10:23:00	28.7	19.12	9.2	3
2024-11-12 10:23:00	28.4	19.31	9.1	3
2024-11-12 10:23:00	26.1	19.5	8.4	3
2024-11-12 10:24:00	40.4	18.87	12.7	2
2024-11-12 10:24:00	40.2	19	12.6	2
2024-11-12 10:24:00	37.7	18.81	11.9	2
2024-11-12 10:24:00	35.9	18.93	11.3	3
2024-11-12 10:24:00	33.2	19	10.5	3
2024-11-12 10:24:00	32.9	19.12	10.4	3
2024-11-12 10:24:00	32.4	18.93	10.3	3
2024-11-12 10:25:00	36.4	18.43	11.5	3
2024-11-12 10:25:00	36.4	18.5	11.5	3
2024-11-12 10:25:00	35.4	18.25	11.2	3
2024-11-12 10:25:00	34	18.68	10.7	3
2024-11-12 10:25:00	33.6	18.68	10.6	3
2024-11-12 10:25:00	28.5	18.5	9.1	3
2024-11-12 10:25:00	27.6	18.68	8.8	3
2024-11-12 10:25:00	23.5	18.62	7.6	3
2024-11-12 10:26:00	42.2	18.25	13.2	2
2024-11-12 10:26:00	40.3	18.25	12.6	2
2024-11-12 10:26:00	38.8	18.25	12.2	2
2024-11-12 10:26:00	38.6	18.25	12.1	2
2024-11-12 10:26:00	38.2	18.31	12	2
2024-11-12 10:26:00	38.1	18.18	12	2
2024-11-12 10:26:00	36	18.25	11.3	3
2024-11-12 10:26:00	31.1	18.25	9.9	3
2024-11-12 10:27:00	38.9	18.18	12.2	2
2024-11-12 10:27:00	38.8	18.18	12.2	2
2024-11-12 10:27:00	38.6	18.18	12.1	3
2024-11-12 10:27:00	36.6	18.25	11.5	2
2024-11-12 10:27:00	34.2	18.12	10.8	3
2024-11-12 10:27:00	33.4	18.18	10.6	3
2024-11-12 10:27:00	33.1	18.25	10.5	3
2024-11-12 10:27:00	32.1	18.18	10.2	3
2024-11-12 10:28:00	42.1	18.12	13.2	2
2024-11-12 10:28:00	40	18.18	12.5	2
2024-11-12 10:28:00	38.7	18.12	12.2	3
2024-11-12 10:28:00	36.6	18.12	11.5	3
2024-11-12 10:28:00	36.6	18.25	11.5	3
2024-11-12 10:28:00	36.1	18.18	11.4	3
2024-11-12 10:28:00	31.4	18.25	10	3
2024-11-12 10:28:00	27.8	18.18	8.9	3
2024-11-12 10:29:00	43.2	18.12	13.5	1
2024-11-12 10:29:00	35.2	18.12	11.1	3
2024-11-12 10:29:00	35.2	18.12	11.1	3
2024-11-12 10:29:00	29.8	18.18	9.5	3
2024-11-12 10:31:00	43.4	18.43	13.6	1
2024-11-12 10:31:00	38.3	18.43	12	2
2024-11-12 10:31:00	38.1	18.43	12	2
2024-11-12 10:31:00	37.5	18.43	11.8	3
2024-11-12 10:31:00	37	18.43	11.6	3
2024-11-12 10:31:00	34.5	18.43	10.9	3
2024-11-12 10:32:00	38.2	18.43	12	2
2024-11-12 10:32:00	38.2	18.43	12	2
2024-11-12 10:32:00	35.8	18.25	11.3	3
2024-11-12 10:32:00	34.6	18.37	10.9	3
2024-11-12 10:32:00	34.1	18.37	10.8	3
2024-11-12 10:32:00	32.4	18.31	10.3	3
2024-11-12 10:32:00	28.2	18.31	9	3
2024-11-12 10:33:00	40.1	18.31	12.6	3
2024-11-12 10:33:00	39.5	17.5	12.4	2
2024-11-12 10:33:00	38.9	18.25	12.2	2
2024-11-12 10:33:00	37.9	17.62	11.9	2
2024-11-12 10:33:00	37.1	17.31	11.7	2
2024-11-12 10:33:00	36.2	17.75	11.4	2
2024-11-12 10:33:00	32.8	18.25	10.4	3
2024-11-12 10:33:00	32.3	17.75	10.2	3
2024-11-12 10:33:00	28.5	18.25	9.1	3
2024-11-12 10:34:00	49.2	17.37	15.3	1
2024-11-12 10:34:00	46.4	17.43	14.5	1
2024-11-12 10:34:00	44.4	17.31	13.9	2
2024-11-12 10:34:00	39.9	17.43	12.5	2
2024-11-12 10:34:00	39.9	17.43	12.5	2
2024-11-12 10:34:00	37.7	17.5	11.9	3
2024-11-12 10:34:00	37	17.37	11.6	3
2024-11-12 10:34:00	36.3	17.43	11.4	3
2024-11-12 10:34:00	36.1	17.37	11.4	3
2024-11-12 10:35:00	43.1	17.43	13.5	1
2024-11-12 10:35:00	40.3	17.43	12.6	2
2024-11-12 10:35:00	40	17.5	12.5	2
2024-11-12 10:35:00	39.3	17.56	12.3	2
2024-11-12 10:35:00	38.7	17.5	12.2	2
2024-11-12 10:35:00	37.7	17.56	11.9	3
2024-11-12 10:35:00	34.2	17.5	10.8	3
2024-11-12 10:35:00	34.1	17.62	10.8	3
2024-11-12 10:36:00	42.8	17.62	13.4	2
2024-11-12 10:36:00	40.4	17.56	12.7	2
2024-11-12 10:36:00	37.7	17.62	11.9	3
2024-11-12 10:36:00	36.7	17.62	11.6	3
2024-11-12 10:36:00	34.6	17.62	10.9	3
2024-11-12 10:36:00	31.2	17.56	9.9	3
2024-11-12 10:36:00	30.4	17.62	9.7	3
2024-11-12 10:37:00	41.8	17.75	13.1	2
2024-11-12 10:37:00	38.6	17.75	12.1	2
2024-11-12 10:37:00	35.3	17.68	11.1	3
2024-11-12 10:37:00	34.2	17.75	10.8	3
2024-11-12 10:37:00	27.7	17.68	8.9	3
2024-11-12 10:37:00	25.7	17.68	8.3	3
2024-11-12 10:37:00	24.9	17.68	8	3
2024-11-12 10:37:00	20.3	17.75	6.6	3
2024-11-12 10:38:00	44.9	17.75	14	1
2024-11-12 10:38:00	44.1	17.75	13.8	1
2024-11-12 10:38:00	41.9	17.75	13.1	2
2024-11-12 10:38:00	41.3	17.81	12.9	2
2024-11-12 10:38:00	40.7	17.81	12.8	2
2024-11-12 10:38:00	39.1	17.75	12.3	2
2024-11-12 10:38:00	37.6	17.75	11.8	3
2024-11-12 10:38:00	34.2	17.75	10.8	3
2024-11-12 10:39:00	46.2	17.81	14.4	1
2024-11-12 10:39:00	42.6	17.75	13.3	2
2024-11-12 10:39:00	42	17.68	13.1	2
2024-11-12 10:39:00	36.5	17.75	11.5	3
2024-11-12 10:39:00	36.4	17.75	11.5	3
2024-11-12 10:39:00	28.9	17.81	9.2	3
2024-11-12 10:39:00	22.1	17.75	7.2	3
2024-11-12 10:39:00	20.4	17.81	6.7	3
2024-11-12 10:40:00	41	17.62	12.8	2
2024-11-12 10:40:00	37.7	17.62	11.9	3
2024-11-12 10:40:00	37.1	17.68	11.7	3
2024-11-12 10:40:00	36.2	17.68	11.4	3
2024-11-12 10:40:00	34	17.56	10.7	3
2024-11-12 10:40:00	33.8	17.62	10.7	3
2024-11-12 10:40:00	33.5	17.68	10.6	3
2024-11-12 10:40:00	32.8	17.56	10.4	3
2024-11-12 10:40:00	15	17.62	5	3
2024-11-12 10:41:00	41.1	17.68	12.9	2
2024-11-12 10:41:00	40.4	17.62	12.7	3
2024-11-12 10:41:00	40.3	17.43	12.6	2
2024-11-12 10:41:00	31.4	17.5	10	2
2024-11-12 10:41:00	30.7	17.62	9.8	3
2024-11-12 10:41:00	30.6	17.68	9.7	3
2024-11-12 10:41:00	29.4	17.56	9.4	3
2024-11-12 10:41:00	29	17.37	9.2	3
2024-11-12 10:42:00	42.5	17.56	13.3	2
2024-11-12 10:42:00	40.3	17.18	12.6	2
2024-11-12 10:42:00	39.6	17.06	12.4	2
2024-11-12 10:42:00	39.5	17.56	12.4	2
2024-11-12 10:43:00	44.8	17.18	14	1
2024-11-12 10:43:00	40.1	17.25	12.6	2
2024-11-12 10:43:00	39.9	17.31	12.5	2
2024-11-12 10:43:00	39.6	17.31	12.4	2
2024-11-12 10:44:00	36.2	17.5	11.4	3
2024-11-12 10:44:00	33.7	17.5	10.7	3
2024-11-12 10:44:00	33.3	17.5	10.5	3
2024-11-12 10:44:00	26.9	17.5	8.6	3
2024-11-12 10:45:00	44.2	17.43	13.8	1
2024-11-12 10:45:00	42.8	17.5	13.4	2
2024-11-12 10:45:00	41.1	17.43	12.9	3
2024-11-12 10:45:00	41.1	17.56	12.9	2
2024-11-12 10:45:00	40	17.5	12.5	2
2024-11-12 10:45:00	39.6	17.43	12.4	2
2024-11-12 10:45:00	39.5	17.5	12.4	2
2024-11-12 10:46:00	42.1	17.75	13.2	2
2024-11-12 10:46:00	40.1	17.62	12.6	2
2024-11-12 10:46:00	39.6	17.62	12.4	2
2024-11-12 10:46:00	39	17.75	12.2	2
2024-11-12 10:47:00	43.7	17.93	13.7	1
2024-11-12 10:47:00	41.6	17.81	13	2
2024-11-12 10:47:00	41.3	17.81	12.9	2
2024-11-12 10:47:00	39.9	17.81	12.5	2
2024-11-12 10:47:00	39.2	17.81	12.3	2
2024-11-12 10:48:00	44.9	18	14	1
2024-11-12 10:48:00	44	18	13.7	1
2024-11-12 10:48:00	41.8	17.87	13.1	2
2024-11-12 10:48:00	39.2	18.06	12.3	2
2024-11-12 10:48:00	35.2	17.87	11.1	3
2024-11-12 10:49:00	46.7	17.75	14.6	1
2024-11-12 10:49:00	42.1	17.68	13.2	3
2024-11-12 10:49:00	39.7	17.62	12.5	2
2024-11-12 10:49:00	36.6	17.62	11.5	3
2024-11-12 10:49:00	18.2	17.68	6	3
2024-11-12 10:49:00	9.7	17.68	3.5	3
2024-11-12 10:50:00	38.5	17.43	12.1	2
2024-11-12 10:50:00	36.1	17.37	11.4	3
2024-11-12 10:50:00	33.7	17.25	10.7	3
2024-11-12 10:50:00	33.5	17.25	10.6	3
2024-11-12 10:51:00	40.9	17.12	12.8	2
2024-11-12 10:51:00	40.8	17.37	12.8	2
2024-11-12 10:51:00	40.7	17.31	12.8	2
2024-11-12 10:51:00	37.8	17.25	11.9	2
2024-11-12 10:52:00	41.1	17.62	12.9	2
2024-11-12 10:52:00	41	17.5	12.8	2
2024-11-12 10:52:00	40.3	17.5	12.6	3
2024-11-12 10:52:00	39.8	17.68	12.5	2
2024-11-12 10:52:00	38.7	17.75	12.2	3
2024-11-12 10:52:00	38.6	17.56	12.1	2
2024-11-12 10:52:00	38	17.56	11.9	2
2024-11-12 10:52:00	33.3	17.31	10.5	3
2024-11-12 10:53:00	39.9	18	12.5	2
2024-11-12 10:53:00	39.7	17.81	12.5	2
2024-11-12 10:53:00	38.7	17.81	12.2	2
2024-11-12 10:53:00	37.3	17.81	11.7	3
2024-11-12 10:53:00	36.1	18	11.4	2
2024-11-12 10:53:00	33.6	18.18	10.6	3
2024-11-12 10:54:00	52.5	18.31	16.3	0
2024-11-12 10:54:00	48.3	18.25	15	1
2024-11-12 10:54:00	45.6	18.31	14.2	1
2024-11-12 10:54:00	41.9	18.31	13.1	2
2024-11-12 10:54:00	35.5	18.18	11.2	3
2024-11-12 10:54:00	35.4	18.18	11.2	3
2024-11-12 10:54:00	33.2	18.18	10.5	3
2024-11-12 10:54:00	33.1	18.18	10.5	3
2024-11-12 10:54:00	27.1	18.18	8.7	3
2024-11-12 10:55:00	57.1	18.43	17.7	0
2024-11-12 10:55:00	53.1	18.37	16.5	0
2024-11-12 10:55:00	48.3	18.37	15	1
2024-11-12 10:55:00	41.4	18.62	13	3
2024-11-12 10:55:00	41.1	18.62	12.9	2
2024-11-12 10:55:00	40.5	18.62	12.7	2
2024-11-12 10:55:00	39.9	18.62	12.5	2
2024-11-12 10:56:00	46.4	18.87	14.5	1
2024-11-12 10:56:00	40.8	18.81	12.8	2
2024-11-12 10:56:00	39.8	18.81	12.5	2
2024-11-12 10:56:00	38.1	18.81	12	2
2024-11-12 10:56:00	34.3	18.81	10.8	3
2024-11-12 10:56:00	33.3	18.81	10.5	3
2024-11-12 10:56:00	33.1	18.81	10.5	3
2024-11-12 10:57:00	44.4	19.12	13.9	1
2024-11-12 10:57:00	41.3	19.18	12.9	2
2024-11-12 10:57:00	40.5	19.12	12.7	2
2024-11-12 10:57:00	39.9	19.12	12.5	3
2024-11-12 10:57:00	39.6	19	12.4	2
2024-11-12 10:57:00	38.2	19.06	12	2
2024-11-12 10:57:00	37.4	19	11.8	3
2024-11-12 10:57:00	34.5	19	10.9	3
2024-11-12 10:58:00	43.4	19.43	13.6	1
2024-11-12 10:58:00	41.3	19.43	12.9	2
2024-11-12 10:58:00	41.2	19.37	12.9	2
2024-11-12 10:58:00	37.6	19.43	11.8	2
2024-11-12 10:58:00	37.5	19.43	11.8	3
2024-11-12 10:58:00	36.1	19.43	11.4	3
2024-11-12 10:58:00	32.4	19.56	10.3	3
2024-11-12 10:59:00	48.6	19.68	15.1	0
2024-11-12 10:59:00	46.2	19.62	14.4	1
2024-11-12 10:59:00	44.9	19.68	14	1
2024-11-12 10:59:00	44.9	19.56	14	1
2024-11-12 10:59:00	43.1	19.56	13.5	1
2024-11-12 10:59:00	39.3	19.62	12.3	2
2024-11-12 10:59:00	39.1	19.56	12.3	2
2024-11-12 11:00:00	49.5	19.62	15.4	0
2024-11-12 11:00:00	48.5	19.62	15.1	1
2024-11-12 11:00:00	47.4	19.56	14.8	1
2024-11-12 11:00:00	47	19.81	14.6	1
2024-11-12 11:00:00	46.7	19.62	14.6	1
2024-11-12 11:00:00	46.2	19.75	14.4	1
2024-11-12 11:00:00	41.2	19.81	12.9	2
2024-11-12 11:01:00	47.9	19.87	14.9	1
2024-11-12 11:01:00	43	19.81	13.4	1
2024-11-12 11:01:00	41.9	19.87	13.1	2
2024-11-12 11:01:00	39.9	20.06	12.5	2
2024-11-12 11:01:00	37.3	20	11.7	3
2024-11-12 11:01:00	35.4	19.93	11.2	3
2024-11-12 11:02:00	43.6	20.12	13.6	1
2024-11-12 11:02:00	40.5	20.18	12.7	2
2024-11-12 11:02:00	37.7	20.18	11.9	3
2024-11-12 11:02:00	37.7	20.12	11.9	3
2024-11-12 11:02:00	36.9	20.12	11.6	3
2024-11-12 11:02:00	33.3	19.93	10.5	3
2024-11-12 11:02:00	33.2	20.06	10.5	3
2024-11-12 11:03:00	42.8	20.25	13.4	2
2024-11-12 11:03:00	42.5	20.25	13.3	1
2024-11-12 11:03:00	41.7	20.18	13.1	2
2024-11-12 11:03:00	41.1	20.12	12.9	2
2024-11-12 11:03:00	38.6	20.18	12.1	2
2024-11-12 11:03:00	36.7	20.12	11.6	3
2024-11-12 11:03:00	36.2	20.18	11.4	3
2024-11-12 16:36:00	47.4	19.81	14.8	1
2024-11-12 16:36:00	38.5	19.75	12.1	2
2024-11-12 16:36:00	33.3	19.75	10.5	3
2024-11-12 16:36:00	31.5	19.75	10	3
2024-11-12 16:37:00	58.1	19.81	18	0
2024-11-12 16:37:00	51.3	19.81	15.9	0
2024-11-12 16:37:00	50	19.81	15.5	0
2024-11-12 16:37:00	48.4	19.81	15.1	1
2024-11-12 16:37:00	48.1	19.81	15	1
2024-11-12 16:38:00	51	19.87	15.8	0
2024-11-12 16:38:00	47.3	19.87	14.7	1
2024-11-12 16:38:00	46.8	19.87	14.6	1
2024-11-12 16:38:00	44.9	19.87	14	1
2024-11-12 16:38:00	42.5	19.87	13.3	2
2024-11-12 16:39:00	47.6	19.87	14.8	1
2024-11-12 16:39:00	43.6	19.87	13.6	1
2024-11-12 16:40:00	47	20.06	14.6	1
2024-11-12 16:40:00	45.9	20.06	14.3	1
2024-11-12 16:40:00	45.5	20	14.2	1
2024-11-12 16:40:00	39.5	20.06	12.4	2
2024-11-12 16:40:00	38.4	20.12	12.1	2
2024-11-12 16:40:00	34.7	20.12	11	3
2024-11-12 16:41:00	51	20.5	15.8	0
2024-11-12 16:41:00	50.5	20.43	15.7	1
2024-11-12 16:41:00	48.4	20.37	15.1	1
2024-11-12 16:41:00	46.9	20.31	14.6	1
2024-11-12 16:41:00	45	20.43	14	1
2024-11-12 16:41:00	44.5	20.31	13.9	1
2024-11-12 16:41:00	20.9	20.31	6.8	3
2024-11-12 16:42:00	51.5	20.5	16	0
2024-11-12 16:42:00	49.5	20.75	15.4	1
2024-11-12 16:42:00	47.5	20.5	14.8	1
2024-11-12 16:42:00	46.9	20.62	14.6	1
2024-11-12 16:42:00	42.3	20.68	13.2	2
2024-11-12 16:42:00	42.3	20.56	13.2	2
2024-11-12 16:42:00	40.1	20.56	12.6	2
2024-11-12 16:42:00	31.7	20.62	10.1	3
2024-11-12 16:42:00	30	20.62	9.5	3
2024-11-12 16:43:00	51.9	20.87	16.1	0
2024-11-12 16:43:00	51.2	20.93	15.9	0
2024-11-12 16:43:00	48.5	20.68	15.1	1
2024-11-12 16:43:00	48.3	20.75	15	1
2024-11-12 16:43:00	46.9	20.68	14.6	1
2024-11-12 16:43:00	45.7	20.81	14.3	1
2024-11-12 16:43:00	45.5	20.75	14.2	1
2024-11-12 16:43:00	44.5	20.87	13.9	1
2024-11-12 16:43:00	42.1	20.87	13.2	2
2024-11-12 16:44:00	55	21.12	17	0
2024-11-12 16:44:00	52.2	21.12	16.2	0
2024-11-12 16:44:00	49.9	20.93	15.5	0
2024-11-12 16:44:00	45	20.93	14	1
2024-11-12 16:44:00	44.3	20.93	13.8	1
2024-11-12 16:44:00	42.4	21	13.3	2
2024-11-12 16:44:00	41.2	21	12.9	2
2024-11-12 16:44:00	41	21.06	12.8	2
2024-11-12 16:44:00	40.5	21	12.7	2
2024-11-12 16:44:00	39.7	21.06	12.5	2
2024-11-12 16:45:00	55.9	21.12	17.3	0
2024-11-12 16:45:00	55	21.18	17	0
2024-11-12 16:45:00	53.6	21.12	16.6	0
2024-11-12 16:45:00	52	21.18	16.1	0
2024-11-12 16:45:00	51.4	21.25	16	0
2024-11-12 16:45:00	51.2	21.18	15.9	0
2024-11-12 16:45:00	48.6	21.25	15.1	1
2024-11-12 16:45:00	48.5	21.18	15.1	1
2024-11-12 16:45:00	46.2	21.12	14.4	1
2024-11-12 16:46:00	49.1	21.31	15.3	1
2024-11-12 16:46:00	48.3	21.31	15	1
2024-11-12 16:46:00	46.4	21.25	14.5	1
2024-11-12 16:46:00	41.4	21.31	13	2
2024-11-12 16:46:00	41.1	21.25	12.9	2
2024-11-12 16:46:00	35.2	21.31	11.1	3
2024-11-12 16:46:00	4.1	21.37	1.8	3
2024-11-12 16:47:00	52.7	21.43	16.4	0
2024-11-12 16:47:00	46.5	21.43	14.5	1
2024-11-12 16:47:00	46.2	21.37	14.4	1
2024-11-12 16:47:00	46	21.5	14.3	1
2024-11-12 16:47:00	45.3	21.5	14.1	1
2024-11-12 16:47:00	4.6	21.43	1.9	3
2024-11-12 16:48:00	54.8	21.5	17	1
2024-11-12 16:48:00	47.1	21.56	14.7	1
2024-11-12 16:48:00	42.9	21.5	13.4	2
2024-11-12 16:49:00	52.9	21.68	16.4	0
2024-11-12 16:49:00	51.6	21.62	16	0
2024-11-12 16:49:00	51.5	21.62	16	0
2024-11-12 16:49:00	50.3	21.68	15.6	0
2024-11-12 16:51:00	53.4	21.75	16.6	0
2024-11-12 16:51:00	41.1	21.81	12.9	2
2024-11-12 16:51:00	22.2	21.81	7.2	3
2024-11-12 16:51:00	9	21.75	3.2	3
2024-11-12 16:52:00	51.3	21.81	15.9	0
2024-11-12 16:52:00	50.8	21.93	15.8	0
2024-11-12 16:53:00	50.2	22	15.6	0
2024-11-12 16:53:00	43.9	22.06	13.7	1
2024-11-12 16:53:00	40.6	22.06	12.7	2
2024-11-12 16:53:00	37.1	22.06	11.7	3
2024-11-12 16:53:00	33.6	22	10.6	2
2024-11-12 16:53:00	31.9	22	10.1	3
2024-11-12 16:54:00	49.8	22	15.5	0
2024-11-12 16:54:00	45.1	22.06	14.1	1
2024-11-12 16:54:00	40.6	22.06	12.7	2
2024-11-12 16:54:00	37.2	22	11.7	3
2024-11-12 16:54:00	34	22.06	10.7	3
2024-11-12 16:54:00	23.2	22	7.5	3
2024-11-12 16:54:00	22.2	22	7.2	3
2024-11-12 16:55:00	53.8	22	16.7	0
2024-11-12 16:55:00	53.6	22	16.6	0
2024-11-12 16:55:00	52.1	22	16.2	0
2024-11-12 16:55:00	49.7	21.93	15.5	1
2024-11-12 16:55:00	49.7	22	15.5	0
2024-11-12 16:55:00	49	21.93	15.2	1
2024-11-12 16:55:00	45.9	21.93	14.3	1
2024-11-12 16:56:00	56	21.81	17.3	0
2024-11-12 16:56:00	55.5	21.75	17.2	0
2024-11-12 16:56:00	52.6	21.75	16.3	0
2024-11-12 16:56:00	50.7	21.81	15.8	0
2024-11-12 16:56:00	38.8	21.87	12.2	2
2024-11-12 16:56:00	37.7	21.87	11.9	2
2024-11-12 16:56:00	33.5	21.87	10.6	3
2024-11-12 16:56:00	32	21.87	10.1	3
2024-11-12 16:57:00	53.2	21.75	16.5	0
2024-11-12 16:57:00	52.2	21.75	16.2	0
2024-11-12 16:57:00	52	21.68	16.1	0
2024-11-12 16:57:00	48.6	21.68	15.1	1
2024-11-12 16:57:00	46.8	21.62	14.6	1
2024-11-12 16:58:00	51.3	21.62	15.9	0
2024-11-12 16:58:00	50.3	21.56	15.6	0
2024-11-12 16:58:00	49.8	21.62	15.5	0
2024-11-12 16:58:00	48.2	21.62	15	1
2024-11-12 16:58:00	38.7	21.5	12.2	2
2024-11-12 16:58:00	38.1	21.56	12	3
2024-11-12 16:58:00	35.9	21.56	11.3	3
2024-11-12 16:59:00	54.8	21.5	17	0
2024-11-12 16:59:00	53.4	21.5	16.6	0
2024-11-12 16:59:00	45.1	21.5	14.1	1
2024-11-12 16:59:00	44.3	21.56	13.8	1
2024-11-12 17:00:00	52.7	21.43	16.4	0
2024-11-12 17:00:00	48.9	21.43	15.2	1
2024-11-12 17:00:00	48.1	21.43	15	1
2024-11-12 17:00:00	40	21.5	12.5	3
2024-11-12 17:00:00	35	21.5	11	3
2024-11-12 17:01:00	52.5	21.43	16.3	0
2024-11-12 17:01:00	52.4	21.43	16.3	0
2024-11-12 17:01:00	49.7	21.43	15.5	0
2024-11-12 17:01:00	48.3	21.43	15	1
2024-11-12 17:01:00	42.3	21.37	13.2	2
2024-11-12 17:01:00	40.3	21.37	12.6	2
2024-11-12 17:02:00	55.6	21.31	17.2	0
2024-11-12 17:02:00	55.2	21.37	17.1	0
2024-11-12 17:02:00	52.8	21.31	16.4	0
2024-11-12 17:02:00	49.6	21.31	15.4	0
2024-11-12 17:02:00	45.7	21.31	14.3	1
2024-11-12 17:02:00	41.6	21.31	13	2
2024-11-12 17:02:00	37.3	21.37	11.7	2
2024-11-12 17:03:00	53.7	21.25	16.7	0
2024-11-12 17:03:00	53.4	21.31	16.6	0
2024-11-12 17:03:00	51.6	21.25	16	1
2024-11-12 17:03:00	46.2	21.25	14.4	1
2024-11-12 17:03:00	36.9	21.31	11.6	3
2024-11-12 17:04:00	52.7	21.25	16.4	0
2024-11-12 17:04:00	48.3	21.25	15	0
2024-11-12 17:04:00	44.7	21.25	14	1
2024-11-12 17:04:00	43.4	21.25	13.6	1
2024-11-12 17:04:00	11.9	21.25	4.1	3
2024-11-12 17:05:00	52.1	21.06	16.2	0
2024-11-12 17:05:00	49.9	20.81	15.5	1
2024-11-12 17:05:00	49.4	20.93	15.4	1
2024-11-12 17:05:00	49	21.18	15.2	1
2024-11-12 17:05:00	42	21.25	13.1	2
2024-11-12 17:05:00	40.3	21.25	12.6	2
2024-11-12 17:06:00	48.6	21	15.1	0
2024-11-12 17:06:00	48.4	20.93	15.1	0
2024-11-12 17:06:00	43.9	21	13.7	1
2024-11-12 17:06:00	42.1	21	13.2	2
2024-11-12 17:06:00	39	21	12.2	2
2024-11-12 17:07:00	53.6	21.06	16.6	0
2024-11-12 17:07:00	53.1	21	16.5	0
2024-11-12 17:07:00	52.6	21.06	16.3	0
2024-11-12 17:07:00	50.4	21	15.7	0
2024-11-12 17:07:00	49.2	21.06	15.3	1
2024-11-12 17:07:00	47.9	21.06	14.9	1
2024-11-12 17:07:00	38.9	21.06	12.2	2
2024-11-12 17:08:00	55.4	21	17.2	0
2024-11-12 17:08:00	45.1	21	14.1	2
2024-11-12 17:08:00	44.3	21	13.8	1
2024-11-12 17:09:00	51.7	20.87	16.1	0
2024-11-12 17:09:00	41.7	20.87	13.1	2
2024-11-12 17:09:00	36	20.87	11.3	3
2024-11-12 17:10:00	53.1	20.87	16.5	0
2024-11-12 17:10:00	49.7	21	15.5	0
2024-11-12 17:10:00	38.8	20.93	12.2	2
2024-11-12 17:10:00	38.4	20.93	12.1	2
2024-11-12 17:10:00	38.1	20.93	12	3
2024-11-12 17:10:00	37.8	20.93	11.9	3
2024-11-12 17:10:00	33.6	20.87	10.6	3
2024-11-12 17:10:00	30.1	20.87	9.6	3
2024-11-12 17:10:00	28.8	20.87	9.2	3
2024-11-12 17:10:00	21.6	20.87	7	3
2024-11-12 17:11:00	50.8	21.18	15.8	0
2024-11-12 17:11:00	50.7	21.06	15.8	1
2024-11-12 17:11:00	46.1	21.06	14.4	1
2024-11-12 17:11:00	45.5	21.12	14.2	1
2024-11-12 17:11:00	44.8	21	14	1
2024-11-12 17:11:00	40.9	21.12	12.8	2
2024-11-12 17:11:00	39.6	21.06	12.4	3
2024-11-12 17:11:00	36.1	21.18	11.4	3
2024-11-12 17:12:00	48.7	21.37	15.2	1
2024-11-12 17:12:00	45.8	21.37	14.3	1
2024-11-12 17:12:00	45.4	21.37	14.2	1
2024-11-12 17:12:00	44.2	21.37	13.8	1
2024-11-12 17:12:00	39.9	21.31	12.5	2
2024-11-12 17:12:00	33.7	21.25	10.7	3
2024-11-12 17:12:00	33.1	21.25	10.5	3
2024-11-12 17:12:00	32.4	21.25	10.3	3
2024-11-12 17:13:00	50.1	21.5	15.6	0
2024-11-12 17:13:00	49.5	21.56	15.4	1
2024-11-12 17:13:00	47.2	21.5	14.7	1
2024-11-12 17:13:00	45.9	21.56	14.3	1
2024-11-12 17:13:00	42.7	21.56	13.4	2
2024-11-12 17:13:00	39.5	21.5	12.4	3
2024-11-12 17:13:00	38.4	21.43	12.1	2
2024-11-12 17:13:00	37.9	21.62	11.9	2
2024-11-12 17:13:00	16.5	21.43	5.5	3
2024-11-12 17:14:00	46.7	21.68	14.6	1
2024-11-12 17:14:00	46.2	21.75	14.4	1
2024-11-12 17:14:00	45.1	21.68	14.1	1
2024-11-12 17:14:00	42.3	21.75	13.2	2
2024-11-12 17:14:00	39.4	21.62	12.4	2
2024-11-12 17:14:00	38.9	21.68	12.2	2
2024-11-12 17:14:00	38.1	21.68	12	2
2024-11-12 17:14:00	28.7	21.75	9.2	3
2024-11-12 17:14:00	16.9	21.62	5.6	3
2024-11-12 17:15:00	44.3	21.75	13.8	1
2024-11-12 17:15:00	43.7	21.75	13.7	1
2024-11-12 17:15:00	43.1	21.75	13.5	1
2024-11-12 17:15:00	43.1	21.75	13.5	2
2024-11-12 17:15:00	42.2	21.75	13.2	2
2024-11-12 17:16:00	55.6	21.37	17.2	0
2024-11-12 17:16:00	51.2	21.62	15.9	0
2024-11-12 17:16:00	49.9	21.31	15.5	0
2024-11-12 17:16:00	49.8	21.5	15.5	1
2024-11-12 17:16:00	49.4	21.62	15.4	1
2024-11-12 17:16:00	46.4	21.25	14.5	1
2024-11-12 17:16:00	44.3	21.68	13.8	1
2024-11-12 17:16:00	42.2	21.62	13.2	2
2024-11-12 17:16:00	41.5	21.68	13	2
2024-11-12 17:17:00	49	21.5	15.2	0
2024-11-12 17:17:00	45.6	21.5	14.2	1
2024-11-12 17:17:00	45.2	21.5	14.1	1
2024-11-12 17:17:00	43.6	21.5	13.6	1
2024-11-12 17:17:00	43	21.43	13.4	1
2024-11-12 17:17:00	37.4	21.5	11.8	3
2024-11-12 17:17:00	36.6	21.5	11.5	2
2024-11-12 17:17:00	32.7	21.5	10.4	3
2024-11-12 17:18:00	55.4	21.5	17.2	0
2024-11-12 17:18:00	53.2	21.5	16.5	0
2024-11-12 17:18:00	52.2	21.5	16.2	0
2024-11-12 17:18:00	45.6	21.43	14.2	1
2024-11-12 17:18:00	45.6	21.5	14.2	1
2024-11-12 17:18:00	43.2	21.5	13.5	1
2024-11-12 17:18:00	40.6	21.5	12.7	2
2024-11-12 17:18:00	39	21.5	12.2	2
2024-11-12 17:18:00	36.6	21.5	11.5	3
2024-11-12 17:19:00	50.1	21.43	15.6	0
2024-11-12 17:19:00	47.2	21.5	14.7	1
2024-11-12 17:19:00	39.7	21.5	12.5	2
2024-11-12 17:19:00	39.3	21.5	12.3	2
2024-11-12 17:19:00	38.9	21.5	12.2	2
2024-11-12 17:19:00	29.3	21.5	9.3	3
2024-11-12 17:20:00	37	21.56	11.6	2
2024-11-12 17:20:00	33.5	21.56	10.6	3
2024-11-12 17:20:00	30.3	21.5	9.6	3
2024-11-12 17:20:00	14.1	21.62	4.8	3
2024-11-13 10:46:00	50.2	18.06	15.6	0
2024-11-13 10:46:00	45.4	18.18	14.2	1
2024-11-13 10:46:00	42.9	18.18	13.4	1
2024-11-13 10:46:00	28.8	18.06	9.2	3
2024-11-13 10:46:00	14.6	18.12	4.9	3
2024-11-13 10:47:00	45.8	18.06	14.3	1
2024-11-13 10:47:00	45.2	18.12	14.1	1
2024-11-13 10:47:00	43.2	18	13.5	1
2024-11-13 10:47:00	42.8	18	13.4	2
2024-11-13 10:47:00	38.7	18.06	12.2	2
2024-11-13 10:47:00	22.3	18.06	7.2	3
2024-11-13 10:48:00	40.5	17.87	12.7	2
2024-11-13 10:48:00	38.8	17.93	12.2	3
2024-11-13 10:48:00	38.7	17.87	12.2	3
2024-11-13 10:48:00	36.2	17.87	11.4	2
2024-11-13 10:48:00	35.8	17.93	11.3	3
2024-11-13 10:48:00	33.6	17.93	10.6	3
2024-11-13 10:49:00	46.7	18	14.6	2
2024-11-13 10:49:00	46.2	18	14.4	1
2024-11-13 10:49:00	46.2	17.93	14.4	1
2024-11-13 10:49:00	45.4	18.06	14.2	1
2024-11-13 10:49:00	43.8	18	13.7	1
2024-11-13 10:49:00	41.8	18	13.1	1
2024-11-13 10:49:00	40.2	18.06	12.6	2
2024-11-13 10:50:00	44.7	18	14	1
2024-11-13 10:50:00	40.4	18	12.7	2
2024-11-13 10:50:00	38.2	17.93	12	2
2024-11-13 10:50:00	35.1	17.93	11.1	3
2024-11-13 10:50:00	12.5	18.25	4.3	3
2024-11-13 10:51:00	42.2	18.18	13.2	2
2024-11-13 10:51:00	41.7	18.18	13.1	2
2024-11-13 10:51:00	41.6	18.18	13	3
2024-11-13 10:51:00	41.1	18.18	12.9	2
2024-11-13 10:51:00	40.9	18.18	12.8	2
2024-11-13 10:51:00	38.3	18.25	12	2
2024-11-13 10:52:00	50.1	18.31	15.6	0
2024-11-13 10:52:00	47.6	18.31	14.8	1
2024-11-13 10:52:00	47.2	18.31	14.7	1
2024-11-13 10:52:00	41.5	18.31	13	2
2024-11-13 10:52:00	40.2	18.37	12.6	2
2024-11-13 10:53:00	56.4	18.37	17.5	0
2024-11-13 10:53:00	55.2	18.31	17.1	0
2024-11-13 10:53:00	55.1	18.31	17.1	0
2024-11-13 10:53:00	54.9	18.31	17	0
2024-11-13 10:53:00	40	18.43	12.5	2
2024-11-13 10:54:00	42.9	18.56	13.4	2
2024-11-13 10:54:00	42.3	18.56	13.2	2
2024-11-13 10:54:00	38.5	18.43	12.1	2
2024-11-13 10:54:00	37.2	18.56	11.7	3
2024-11-13 10:54:00	4.9	18.68	2	3
2024-11-13 10:55:00	42.3	18.93	13.2	2
2024-11-13 10:55:00	41.4	18.87	13	2
2024-11-13 10:55:00	39.1	18.87	12.3	2
2024-11-13 10:55:00	38.7	18.93	12.2	2
2024-11-13 10:55:00	35.8	18.68	11.3	3
2024-11-13 10:55:00	33.5	18.75	10.6	3
2024-11-13 10:55:00	33.4	18.75	10.6	3
2024-11-13 10:55:00	29.4	18.87	9.4	3
2024-11-13 10:56:00	44.4	19	13.9	1
2024-11-13 10:56:00	41.6	19.06	13	2
2024-11-13 10:56:00	41.3	19	12.9	2
2024-11-13 10:56:00	33.9	19	10.7	3
2024-11-13 10:56:00	33.8	19	10.7	3
2024-11-13 10:56:00	32	19	10.1	3
2024-11-13 10:56:00	28.5	19.06	9.1	3
2024-11-13 10:57:00	55.2	19.12	17.1	0
2024-11-13 10:57:00	40.6	19.12	12.7	2
2024-11-13 10:57:00	37.5	19.06	11.8	2
2024-11-13 10:57:00	37.1	19.06	11.7	3
2024-11-13 10:57:00	36.7	19.12	11.6	2
2024-11-13 10:57:00	36.7	19.06	11.6	3
2024-11-13 10:58:00	49.1	19.18	15.3	1
2024-11-13 10:58:00	48	19.25	14.9	1
2024-11-13 10:59:00	41.2	19.68	12.9	3
2024-11-13 10:59:00	34.3	19.87	10.8	3
2024-11-13 10:59:00	34.3	19.87	10.8	3
2024-11-13 10:59:00	6.1	19.68	2.4	3
2024-11-13 11:00:00	43.9	20.31	13.7	1
2024-11-13 11:00:00	40.1	20.12	12.6	2
2024-11-13 11:00:00	39.3	20.37	12.3	2
2024-11-13 11:00:00	38.3	20.25	12	2
2024-11-13 11:00:00	38.2	20.5	12	2
2024-11-13 11:00:00	36.9	19.93	11.6	3
2024-11-13 11:00:00	35.5	20.5	11.2	3
2024-11-13 11:00:00	31.2	20.18	9.9	3
2024-11-13 11:00:00	29.9	20	9.5	3
2024-11-13 11:01:00	40.6	20.75	12.7	2
2024-11-13 11:01:00	40.4	20.87	12.7	2
2024-11-13 11:01:00	36.4	21	11.5	3
2024-11-13 11:01:00	36	20.87	11.3	3
2024-11-13 11:01:00	31.4	20.62	10	3
2024-11-13 11:02:00	44.4	21.5	13.9	1
2024-11-13 11:02:00	38.9	21.12	12.2	2
2024-11-13 11:02:00	37.5	21.25	11.8	2
2024-11-13 11:02:00	36.4	21.37	11.5	3
2024-11-13 11:02:00	36	21.31	11.3	3
2024-11-13 11:02:00	35.1	21.18	11.1	3
2024-11-13 11:02:00	34.4	21.5	10.9	3
2024-11-13 11:02:00	30.2	21.37	9.6	3
2024-11-13 11:03:00	43.1	21.5	13.5	2
2024-11-13 11:03:00	41.2	21.75	12.9	2
2024-11-13 11:03:00	38.7	21.75	12.2	2
2024-11-13 11:03:00	37.7	22	11.9	3
2024-11-13 11:03:00	34.5	21.81	10.9	3
2024-11-13 11:03:00	21	21.75	6.8	3
2024-11-13 11:04:00	41.1	22.43	12.9	2
2024-11-13 11:04:00	40.8	22.18	12.8	2
2024-11-13 11:04:00	39.5	22.25	12.4	2
2024-11-13 11:04:00	37.5	22.18	11.8	3
2024-11-13 11:04:00	35.2	22.12	11.1	3
2024-11-13 11:04:00	33.3	22.37	10.5	3
2024-11-13 11:05:00	38.4	22.5	12.1	2
2024-11-13 11:05:00	35.2	22.62	11.1	3
2024-11-13 11:05:00	33.7	22.62	10.7	3
2024-11-13 11:05:00	32.2	22.62	10.2	3
2024-11-13 11:05:00	31.6	22.43	10	3
2024-11-13 11:06:00	50.3	22.68	15.6	0
2024-11-13 11:06:00	47.6	22.68	14.8	1
2024-11-13 11:06:00	42.7	22.75	13.4	2
2024-11-13 11:06:00	41.7	22.75	13.1	2
2024-11-13 11:06:00	41.3	22.81	12.9	2
2024-11-13 11:06:00	40.7	22.75	12.8	2
2024-11-13 11:06:00	35.5	22.75	11.2	3
2024-11-13 11:07:00	43.9	22.93	13.7	1
2024-11-13 11:07:00	41.1	22.87	12.9	2
2024-11-13 11:07:00	40.5	23	12.7	2
2024-11-13 11:07:00	38.6	22.81	12.1	2
2024-11-13 11:07:00	36.9	23.12	11.6	3
2024-11-13 11:07:00	36	22.87	11.3	2
2024-11-13 11:08:00	43.7	23.06	13.7	1
2024-11-13 11:08:00	43.4	23	13.6	1
2024-11-13 11:08:00	42	23.12	13.1	2
2024-11-13 11:08:00	35.4	23.18	11.2	2
2024-11-13 11:08:00	33.8	23.31	10.7	3
2024-11-13 11:08:00	33.6	23.31	10.6	3
2024-11-13 11:09:00	39.6	23.5	12.4	2
2024-11-13 11:09:00	39	23.37	12.2	2
2024-11-13 11:09:00	38.7	23.43	12.2	3
2024-11-13 11:09:00	35.6	23.5	11.2	3
2024-11-13 11:09:00	33	23.5	10.4	2
2024-11-13 11:09:00	6.9	23.43	2.6	3
2024-11-13 11:10:00	46.1	23.81	14.4	1
2024-11-13 11:10:00	44.1	23.75	13.8	1
2024-11-13 11:10:00	42.9	23.62	13.4	2
2024-11-13 11:10:00	38.3	23.5	12	3
2024-11-13 11:10:00	37.2	23.81	11.7	3
2024-11-13 11:10:00	36.7	23.75	11.6	3
2024-11-13 11:10:00	35.7	23.56	11.3	3
2024-11-13 11:11:00	50.4	23.75	15.7	0
2024-11-13 11:11:00	45.2	23.75	14.1	1
2024-11-13 11:11:00	42.9	23.75	13.4	2
2024-11-13 11:11:00	42	23.75	13.1	2
2024-11-13 11:11:00	36.6	23.75	11.5	3
2024-11-13 11:11:00	33.8	23.81	10.7	3
2024-11-13 11:11:00	25.8	23.81	8.3	3
2024-11-13 11:12:00	52.2	23.75	16.2	0
2024-11-13 11:12:00	42.6	23.68	13.3	2
2024-11-13 11:12:00	42.2	23.5	13.2	2
2024-11-13 11:12:00	38.4	23.62	12.1	3
2024-11-13 11:12:00	37.9	23.68	11.9	2
2024-11-13 11:13:00	50	23.43	15.5	0
2024-11-13 11:13:00	49.4	23.56	15.4	0
2024-11-13 11:13:00	46	23.43	14.3	1
2024-11-13 11:13:00	44	23.5	13.7	1
2024-11-13 11:13:00	43.3	23.5	13.5	1
2024-11-13 11:13:00	43	23.43	13.4	2
2024-11-13 11:13:00	40	23.5	12.5	2
2024-11-13 11:14:00	46.1	23.43	14.4	1
2024-11-13 11:14:00	41.9	23.43	13.1	2
2024-11-13 11:14:00	41	23.43	12.8	2
2024-11-13 11:14:00	38.4	23.43	12.1	3
2024-11-13 11:14:00	30.4	23.56	9.7	3
2024-11-13 11:14:00	29	23.43	9.2	3
2024-11-13 11:15:00	39.2	23.68	12.3	2
2024-11-13 11:15:00	35.4	23.68	11.2	3
2024-11-13 11:15:00	35.3	23.5	11.1	3
2024-11-13 11:15:00	31.9	23.56	10.1	3
2024-11-13 11:15:00	29.9	23.5	9.5	3
2024-11-13 11:15:00	28.6	23.5	9.1	3
2024-11-13 11:16:00	48.9	23.68	15.2	0
2024-11-13 11:16:00	39.8	23.93	12.5	2
2024-11-13 11:16:00	37.3	23.68	11.7	3
2024-11-13 11:16:00	35	23.81	11	3
2024-11-13 11:16:00	30.4	23.81	9.7	3
2024-11-13 11:16:00	29	23.75	9.2	3
2024-11-13 11:17:00	44.3	23.62	13.8	1
2024-11-13 11:17:00	43.9	23.75	13.7	1
2024-11-13 11:17:00	40.6	23.81	12.7	2
2024-11-13 11:17:00	39.5	23.75	12.4	3
2024-11-13 11:17:00	37.2	23.68	11.7	3
2024-11-13 11:17:00	35.3	23.75	11.1	3
2024-11-13 11:18:00	45.5	23.68	14.2	1
2024-11-13 11:18:00	43.3	23.81	13.5	1
2024-11-13 11:19:00	33.8	23.68	10.7	3
2024-11-13 11:19:00	33.4	23.62	10.6	3
2024-11-13 11:19:00	32.9	23.62	10.4	3
2024-11-13 11:19:00	30.8	23.43	9.8	3
2024-11-13 11:20:00	44.9	23.31	14	1
2024-11-13 11:20:00	43.5	23.18	13.6	1
2024-11-13 11:20:00	41.3	23.25	12.9	2
2024-11-13 11:20:00	40.2	23.31	12.6	2
2024-11-13 11:20:00	39.9	23.18	12.5	2
2024-11-13 11:20:00	39.3	23.12	12.3	2
2024-11-13 11:20:00	36.5	23.12	11.5	3
2024-11-13 11:21:00	51.3	22.68	15.9	0
2024-11-13 11:21:00	49.2	22.56	15.3	0
2024-11-13 11:21:00	42.7	22.87	13.4	2
2024-11-13 11:21:00	36	22.93	11.3	2
2024-11-13 11:21:00	35.6	23	11.2	3
2024-11-13 11:22:00	53	22.56	16.4	0
2024-11-13 11:22:00	52.4	22.56	16.3	0
2024-11-13 11:22:00	50.6	22.43	15.7	0
2024-11-13 11:22:00	50.5	22.56	15.7	0
2024-11-13 11:22:00	46.2	22.37	14.4	1
2024-11-13 11:22:00	45.3	22.31	14.1	1
2024-11-13 11:22:00	38.1	22.25	12	2
2024-11-13 11:22:00	36.4	22.18	11.5	3
2024-11-13 11:23:00	43.2	21.87	13.5	1
2024-11-13 11:23:00	42.3	21.68	13.2	2
2024-11-13 11:23:00	36.1	22.12	11.4	3
2024-11-13 11:23:00	30.4	21.93	9.7	3
2024-11-13 11:23:00	23.6	21.93	7.6	3
2024-11-13 11:24:00	48.9	21.06	15.2	1
2024-11-13 11:24:00	46.7	21.06	14.6	1
2024-11-13 11:24:00	45.7	21.18	14.3	2
2024-11-13 11:24:00	44.6	21.12	13.9	1
2024-11-13 11:24:00	39.4	21.31	12.4	2
2024-11-13 11:24:00	36.7	21.43	11.6	2
2024-11-13 11:24:00	35.9	21.43	11.3	3
2024-11-13 11:25:00	46.6	20.93	14.5	1
2024-11-13 11:25:00	42.2	21.06	13.2	2
2024-11-13 11:25:00	42.1	20.81	13.2	2
2024-11-13 11:25:00	39.3	20.81	12.3	2
2024-11-13 11:25:00	35.7	20.87	11.3	2
2024-11-13 11:26:00	47.2	20.5	14.7	1
2024-11-13 11:26:00	46.9	20.43	14.6	2
2024-11-13 11:26:00	45.5	20.5	14.2	1
2024-11-13 11:26:00	45.5	20.68	14.2	1
2024-11-13 11:26:00	40.5	20.5	12.7	2
2024-11-13 11:26:00	38.1	20.68	12	2
2024-11-13 11:27:00	44.8	20.25	14	2
2024-11-13 11:27:00	44.7	20.37	14	1
2024-11-13 11:27:00	44.2	20.31	13.8	1
2024-11-13 11:27:00	43.5	20.37	13.6	1
2024-11-13 11:27:00	42.4	20.31	13.3	2
2024-11-13 11:27:00	38.6	20.25	12.1	2
2024-11-13 11:28:00	28.3	20.18	9	3
2024-11-13 11:29:00	43.8	20.06	13.7	1
2024-11-13 11:29:00	43.1	20.12	13.5	1
2024-11-13 11:29:00	40.8	20.18	12.8	2
2024-11-13 11:29:00	39.5	20.18	12.4	2
2024-11-13 11:29:00	39.2	20.18	12.3	2
2024-11-13 11:29:00	38.2	20.25	12	2
2024-11-13 11:30:00	35	20.31	11	3
2024-11-13 11:30:00	31.1	20.37	9.9	3
2024-11-13 11:30:00	28.9	20.31	9.2	3
2024-11-13 11:30:00	28.7	20.25	9.2	3
2024-11-13 11:30:00	25.6	20.31	8.2	3
2024-11-13 11:31:00	49.6	20.43	15.4	1
2024-11-13 11:31:00	48.2	20.37	15	1
2024-11-13 11:31:00	40.3	20.43	12.6	2
2024-11-13 11:31:00	36.8	20.31	11.6	2
2024-11-13 11:31:00	33.5	20.37	10.6	3
2024-11-13 11:32:00	44.9	20.43	14	1
2024-11-13 11:32:00	44.4	20.5	13.9	1
2024-11-13 11:32:00	44	20.43	13.7	1
2024-11-13 11:32:00	43.2	20.5	13.5	1
2024-11-13 11:32:00	42.1	20.5	13.2	2
2024-11-13 11:32:00	37.1	20.43	11.7	3
2024-11-13 11:33:00	49	20.5	15.2	1
2024-11-13 11:33:00	48.8	20.5	15.2	0
2024-11-13 11:33:00	46.6	20.5	14.5	1
2024-11-13 11:33:00	39.4	20.43	12.4	3
2024-11-13 11:34:00	54.1	19.93	16.8	0
2024-11-13 11:34:00	52.8	20.06	16.4	0
2024-11-13 11:34:00	52.8	20.18	16.4	0
2024-11-13 11:34:00	52.3	20.18	16.2	0
2024-11-13 11:34:00	50.9	19.87	15.8	0
2024-11-13 11:34:00	50.9	20.12	15.8	0
2024-11-13 11:35:00	53.9	19.81	16.7	0
2024-11-13 11:35:00	50.6	19.75	15.7	0
2024-11-13 11:35:00	50.2	19.81	15.6	0
2024-11-13 11:35:00	47.5	19.87	14.8	0
2024-11-13 11:35:00	46	19.81	14.3	1
2024-11-13 11:35:00	45.2	19.75	14.1	1
2024-11-13 11:36:00	55.7	19.62	17.3	0
2024-11-13 11:36:00	54.3	19.75	16.8	0
2024-11-13 11:36:00	53.8	19.62	16.7	0
2024-11-13 11:36:00	51.8	19.56	16.1	0
2024-11-13 11:36:00	50.4	19.62	15.7	0
2024-11-13 11:36:00	48.9	19.62	15.2	1
2024-11-13 11:36:00	44.9	19.68	14	1
2024-11-13 11:37:00	56.2	19.62	17.4	0
2024-11-13 11:37:00	53.9	19.62	16.7	0
2024-11-13 11:37:00	53.7	19.62	16.7	0
2024-11-13 11:37:00	53.1	19.62	16.5	0
2024-11-13 11:37:00	52.8	19.62	16.4	0
2024-11-13 11:37:00	49.6	19.62	15.4	0
2024-11-13 11:37:00	46.2	19.56	14.4	1
2024-11-13 11:37:00	45.8	19.62	14.3	1
2024-11-13 11:37:00	45.5	19.68	14.2	1
2024-11-13 11:38:00	57.6	19.62	17.8	0
2024-11-13 11:38:00	50	19.62	15.5	1
2024-11-13 11:38:00	49.5	19.75	15.4	0
2024-11-13 11:38:00	41.1	19.68	12.9	2
2024-11-13 11:38:00	39.1	19.68	12.3	2
2024-11-13 11:38:00	36.5	19.62	11.5	3
2024-11-13 11:38:00	33.7	19.68	10.7	3
2024-11-13 11:39:00	54	19.75	16.7	0
2024-11-13 11:39:00	53.1	19.93	16.5	0
2024-11-13 11:39:00	52.7	19.87	16.4	0
2024-11-13 11:39:00	51.8	19.81	16.1	0
2024-11-13 11:39:00	51.7	19.87	16.1	0
2024-11-13 11:39:00	49.9	19.87	15.5	0
2024-11-13 11:40:00	45.8	20	14.3	1
2024-11-13 11:40:00	44.7	19.93	14	1
2024-11-13 11:40:00	44.5	20.12	13.9	1
2024-11-13 11:40:00	42	20.06	13.1	2
2024-11-13 11:40:00	40.3	20.06	12.6	2
2024-11-13 11:40:00	33.5	20	10.6	3
2024-11-13 11:41:00	54.5	20.06	16.9	0
2024-11-13 11:41:00	54.3	20.06	16.8	0
2024-11-13 11:41:00	51.7	20.06	16.1	0
2024-11-13 11:41:00	51.1	20.06	15.9	0
2024-11-13 11:41:00	49.1	20.06	15.3	1
2024-11-13 11:41:00	48.4	20.12	15.1	1
2024-11-13 11:41:00	47.7	20.06	14.9	0
2024-11-13 11:41:00	39.5	20.12	12.4	2
2024-11-13 11:41:00	37	20.06	11.6	3
2024-11-13 11:42:00	48.6	20.25	15.1	1
2024-11-13 11:42:00	46.1	20.18	14.4	1
2024-11-13 11:42:00	42.4	20.12	13.3	2
2024-11-13 11:42:00	41.5	20.31	13	2
2024-11-13 11:42:00	21.2	20.25	6.9	3
2024-11-13 11:43:00	48.8	20.31	15.2	1
2024-11-13 11:43:00	40.4	20.37	12.7	2
2024-11-13 11:43:00	36.3	20.31	11.4	2
2024-11-13 11:43:00	34.9	20.25	11	3
2024-11-13 11:43:00	34.5	20.25	10.9	3
2024-11-13 11:44:00	44.8	20.5	14	1
2024-11-13 11:44:00	43.9	20.43	13.7	1
2024-11-13 11:44:00	43.5	20.43	13.6	1
2024-11-13 11:44:00	41.3	20.5	12.9	2
2024-11-13 11:44:00	41.2	20.43	12.9	2
2024-11-13 11:44:00	39.8	20.5	12.5	2
2024-11-13 11:44:00	38.4	20.43	12.1	2
2024-11-13 11:44:00	37.5	20.43	11.8	3
2024-11-13 11:45:00	39.4	20.56	12.4	2
2024-11-13 11:45:00	38.5	20.56	12.1	2
2024-11-13 11:45:00	34.8	20.62	11	3
2024-11-13 11:45:00	34.7	20.56	11	2
2024-11-13 11:45:00	31.2	20.68	9.9	3
2024-11-13 11:45:00	31	20.62	9.8	3
2024-11-13 11:45:00	28.1	20.62	9	3
2024-11-13 11:46:00	43.1	20.56	13.5	2
2024-11-13 11:46:00	42.6	20.62	13.3	2
2024-11-13 11:46:00	40.4	20.68	12.7	2
2024-11-13 11:46:00	40.1	20.62	12.6	2
2024-11-13 11:46:00	38.6	20.62	12.1	2
2024-11-13 11:46:00	38.1	20.62	12	2
2024-11-13 11:46:00	37.7	20.62	11.9	3
2024-11-13 11:46:00	36.6	20.56	11.5	3
2024-11-13 11:47:00	43.7	20.43	13.7	1
2024-11-13 11:47:00	42.3	20.43	13.2	2
2024-11-13 11:47:00	42	20.62	13.1	2
2024-11-13 11:47:00	39.1	20.62	12.3	2
2024-11-13 11:47:00	38.9	20.62	12.2	2
2024-11-13 11:47:00	38.4	20.56	12.1	2
2024-11-13 11:47:00	37	20.56	11.6	3
2024-11-13 11:47:00	35.3	20.62	11.1	3
2024-11-13 11:48:00	45.9	20.56	14.3	1
2024-11-13 11:48:00	44.7	20.56	14	1
2024-11-13 11:48:00	44.4	20.56	13.9	1
2024-11-13 11:48:00	43.6	20.62	13.6	1
2024-11-13 11:48:00	42.9	20.56	13.4	2
2024-11-13 11:48:00	42.8	20.56	13.4	2
2024-11-13 11:48:00	42.6	20.62	13.3	2
2024-11-13 11:48:00	42.5	20.5	13.3	2
2024-11-13 11:49:00	57.8	20.56	17.9	0
2024-11-13 11:49:00	55	20.56	17	0
2024-11-13 11:49:00	54.2	20.56	16.8	0
2024-11-13 11:49:00	51	20.5	15.8	0
2024-11-13 11:49:00	50	20.56	15.5	1
2024-11-13 11:49:00	48.8	20.56	15.2	1
2024-11-13 11:49:00	44.5	20.5	13.9	1
2024-11-13 11:50:00	55.6	20.56	17.2	0
2024-11-13 11:50:00	50	20.81	15.5	0
2024-11-13 11:50:00	48.8	20.81	15.2	0
2024-11-13 11:50:00	48.2	20.87	15	1
2024-11-13 11:50:00	45.9	20.87	14.3	1
2024-11-13 11:51:00	55.9	20.93	17.3	0
2024-11-13 11:51:00	53.4	20.93	16.6	0
2024-11-13 11:51:00	51.3	20.93	15.9	1
2024-11-13 11:51:00	50.9	21	15.8	0
2024-11-13 11:51:00	49.3	20.93	15.3	0
2024-11-13 11:51:00	48.6	20.87	15.1	1
2024-11-13 11:51:00	48	20.93	14.9	1
2024-11-13 11:51:00	47.8	20.87	14.9	1
2024-11-13 11:51:00	46.9	20.93	14.6	1
2024-11-13 11:52:00	58.2	21.06	18	0
2024-11-13 11:52:00	57.5	20.93	17.8	0
2024-11-13 11:52:00	56	21.12	17.3	0
2024-11-13 11:52:00	54.5	21.06	16.9	0
2024-11-13 11:52:00	51.9	21.06	16.1	0
2024-11-13 11:52:00	49.5	21.06	15.4	1
2024-11-13 11:52:00	49.5	21	15.4	0
2024-11-13 11:53:00	55.4	21.06	17.2	0
2024-11-13 11:53:00	54	21.06	16.7	0
2024-11-13 11:53:00	51.5	21	16	0
2024-11-13 11:53:00	50.9	21	15.8	0
2024-11-13 11:53:00	49.1	21.12	15.3	0
2024-11-13 11:53:00	47.1	21.06	14.7	1
2024-11-13 11:53:00	46.2	21	14.4	1
2024-11-13 11:54:00	53.7	21.18	16.7	0
2024-11-13 11:54:00	53.4	21.18	16.6	1
2024-11-13 11:54:00	50.4	21.18	15.7	0
2024-11-13 11:54:00	47	21.18	14.6	1
2024-11-13 11:54:00	44.8	21.12	14	1
2024-11-13 11:54:00	43.8	21.18	13.7	1
2024-11-13 11:55:00	47.1	21.31	14.7	1
2024-11-13 11:55:00	45.2	21.25	14.1	1
2024-11-13 11:55:00	41.9	21.25	13.1	2
2024-11-13 11:55:00	41.1	21.31	12.9	2
2024-11-13 11:55:00	36.7	21.5	11.6	3
2024-11-13 11:56:00	41.9	21.31	13.1	2
2024-11-13 11:56:00	41.7	21.37	13.1	2
2024-11-13 11:56:00	41.5	21.31	13	2
2024-11-13 11:56:00	40.9	21.43	12.8	2
2024-11-13 11:56:00	40.9	21.43	12.8	2
2024-11-13 11:56:00	35.2	21.31	11.1	2
2024-11-13 11:56:00	33.1	21.31	10.5	3
2024-11-13 11:57:00	51	21.37	15.8	0
2024-11-13 11:57:00	48.8	21.37	15.2	0
2024-11-13 11:57:00	48.7	21.31	15.2	1
2024-11-13 11:57:00	48	21.43	14.9	0
2024-11-13 11:57:00	38.8	21.37	12.2	2
2024-11-13 11:57:00	38.8	21.37	12.2	2
2024-11-13 11:58:00	49.3	21.37	15.3	1
2024-11-13 11:58:00	47.7	21.31	14.9	1
2024-11-13 11:58:00	44.4	21.37	13.9	1
2024-11-13 11:58:00	44.3	21.37	13.8	1
2024-11-13 11:58:00	40.9	21.43	12.8	2
2024-11-13 11:58:00	40.2	21.37	12.6	2
2024-11-13 11:58:00	36.4	21.56	11.5	3
2024-11-13 11:58:00	35.9	21.43	11.3	3
2024-11-13 11:59:00	45.6	21.43	14.2	1
2024-11-13 11:59:00	40.2	21.43	12.6	2
2024-11-13 11:59:00	39.9	21.5	12.5	2
2024-11-13 11:59:00	38.8	21.43	12.2	2
2024-11-13 11:59:00	35.2	21.75	11.1	3
2024-11-13 12:00:00	45.1	21.87	14.1	1
2024-11-13 12:00:00	43.3	21.81	13.5	1
2024-11-13 12:00:00	41.2	21.81	12.9	2
2024-11-13 12:00:00	32.4	21.87	10.3	3
2024-11-13 12:00:00	8.3	21.87	3	3
2024-11-13 12:01:00	46.9	21.93	14.6	1
2024-11-13 12:01:00	44.6	21.93	13.9	1
2024-11-13 12:01:00	40.1	21.93	12.6	2
2024-11-13 12:01:00	38	21.93	11.9	2
2024-11-13 12:02:00	43.2	22.18	13.5	2
2024-11-13 12:02:00	43	22.31	13.4	2
2024-11-13 12:02:00	42.8	22.18	13.4	2
2024-11-13 12:02:00	42.4	22.06	13.3	2
2024-11-13 12:02:00	39.8	22.25	12.5	2
2024-11-13 12:02:00	39.3	21.93	12.3	2
2024-11-13 12:02:00	39.2	22.37	12.3	2
2024-11-13 12:03:00	47.5	22.31	14.8	1
2024-11-13 12:03:00	43.4	22.93	13.6	2
2024-11-13 12:03:00	42.2	22.37	13.2	2
2024-11-13 12:03:00	36.5	22.56	11.5	3
2024-11-13 12:03:00	35.6	22.93	11.2	3
2024-11-13 12:03:00	34.3	22.62	10.8	3
2024-11-13 12:03:00	34.2	22.68	10.8	3
2024-11-13 12:03:00	32.4	22.87	10.3	3
2024-11-13 12:04:00	46.3	23.25	14.4	1
2024-11-13 12:04:00	46	23.18	14.3	1
2024-11-13 12:04:00	45.4	23.25	14.2	1
2024-11-13 12:04:00	43.8	23.06	13.7	1
2024-11-13 12:04:00	42.5	23.12	13.3	2
2024-11-13 12:04:00	36.2	23	11.4	3
2024-11-13 12:05:00	49.5	23.31	15.4	0
2024-11-13 12:05:00	49.1	23.25	15.3	0
2024-11-13 12:05:00	48.1	23.37	15	1
2024-11-13 12:05:00	46.4	23.25	14.5	1
2024-11-13 12:05:00	45.8	23.25	14.3	1
2024-11-13 12:05:00	39	23.25	12.2	2
2024-11-13 12:06:00	47.6	23.43	14.8	1
2024-11-13 12:06:00	47.2	23.56	14.7	1
2024-11-13 12:06:00	46.9	23.43	14.6	1
2024-11-13 12:06:00	45	23.5	14	1
2024-11-13 12:06:00	42.5	23.56	13.3	1
2024-11-13 12:06:00	41.3	23.43	12.9	2
2024-11-13 12:06:00	40.7	23.56	12.8	2
2024-11-13 12:06:00	40.6	23.43	12.7	2
2024-11-13 12:07:00	45.6	23.62	14.2	1
2024-11-13 12:07:00	43.9	23.75	13.7	1
2024-11-13 12:07:00	43.6	23.75	13.6	1
2024-11-13 12:07:00	42.8	23.68	13.4	1
2024-11-13 12:07:00	41.2	23.62	12.9	2
2024-11-13 12:07:00	41.1	23.68	12.9	2
2024-11-13 12:07:00	33.9	23.75	10.7	3
2024-11-13 12:08:00	46.2	23.68	14.4	1
2024-11-13 12:08:00	46	23.75	14.3	1
2024-11-13 12:08:00	45.6	23.62	14.2	1
2024-11-13 12:08:00	39.4	23.68	12.4	2
2024-11-13 12:08:00	37.8	23.93	11.9	3
2024-11-13 12:08:00	37.3	23.62	11.7	2
2024-11-13 12:08:00	36.3	23.81	11.4	3
2024-11-13 12:08:00	34.2	23.62	10.8	3
2024-11-13 12:08:00	34	23.93	10.7	3
2024-11-13 12:09:00	48	23.62	14.9	1
2024-11-13 12:09:00	43.3	23.62	13.5	1
2024-11-13 12:09:00	41.5	23.81	13	2
2024-11-13 12:09:00	38.7	23.62	12.2	2
2024-11-13 12:09:00	34.6	23.62	10.9	3
2024-11-13 12:09:00	34.1	23.62	10.8	3
2024-11-13 14:18:00	48	21.93	14.9	1
2024-11-13 14:18:00	36.4	21.93	11.5	2
2024-11-13 14:18:00	23.9	21.93	7.7	3
2024-11-13 14:18:00	12.9	21.93	4.4	3
2024-11-13 14:20:00	55.4	22	17.2	0
2024-11-13 14:20:00	47.1	22	14.7	0
2024-11-13 14:20:00	36.1	22	11.4	3
2024-11-13 14:20:00	33.4	22	10.6	3
2024-11-13 14:21:00	36.4	22	11.5	3
2024-11-13 14:22:00	51	22.18	15.8	0
2024-11-13 14:22:00	47	22.25	14.6	1
2024-11-13 14:22:00	32.5	22.12	10.3	3
2024-11-13 14:22:00	31.7	22.25	10.1	3
2024-11-13 14:22:00	30.8	22.18	9.8	3
2024-11-13 14:23:00	49.6	22.31	15.4	1
2024-11-13 14:23:00	48	22.31	14.9	0
2024-11-13 14:23:00	47.4	22.25	14.8	1
2024-11-13 14:23:00	47.2	22.25	14.7	1
2024-11-13 14:23:00	46.8	22.31	14.6	1
2024-11-13 14:23:00	44.3	22.37	13.8	1
2024-11-13 14:24:00	50.4	22.5	15.7	0
2024-11-13 14:24:00	47.6	22.56	14.8	1
2024-11-13 14:24:00	47.2	22.62	14.7	1
2024-11-13 14:24:00	41.2	22.56	12.9	2
2024-11-13 14:24:00	41.1	22.43	12.9	2
2024-11-13 14:24:00	38.3	22.56	12	2
2024-11-13 14:25:00	55.4	22.62	17.2	0
2024-11-13 14:25:00	52.8	22.56	16.4	0
2024-11-13 14:25:00	48.8	22.75	15.2	1
2024-11-13 14:25:00	41.6	22.62	13	2
2024-11-13 14:26:00	52.1	22.93	16.2	0
2024-11-13 14:26:00	49.4	22.93	15.4	0
2024-11-13 14:26:00	49.4	22.93	15.4	1
2024-11-13 14:26:00	46.9	23	14.6	1
2024-11-13 14:27:00	56	23.12	17.3	0
2024-11-13 14:27:00	48.8	23	15.2	1
2024-11-13 14:27:00	47.6	23	14.8	1
2024-11-13 14:27:00	47.2	23.06	14.7	1
2024-11-13 14:28:00	53.1	23	16.5	0
2024-11-13 14:28:00	52.5	23	16.3	0
2024-11-13 14:28:00	50.2	22.93	15.6	0
2024-11-13 14:28:00	50.2	23	15.6	0
2024-11-13 14:28:00	49.5	22.93	15.4	1
2024-11-13 14:28:00	47.2	22.93	14.7	1
2024-11-13 14:28:00	45.8	22.93	14.3	1
2024-11-13 14:28:00	45.7	22.87	14.3	1
2024-11-13 14:28:00	44.1	22.93	13.8	1
2024-11-13 14:29:00	46.7	22.68	14.6	1
2024-11-13 14:29:00	43.2	22.68	13.5	1
2024-11-13 14:29:00	42.7	22.68	13.4	2
2024-11-13 14:29:00	42.6	22.68	13.3	2
2024-11-13 14:29:00	42.3	22.68	13.2	2
2024-11-13 14:29:00	40.9	22.81	12.8	2
2024-11-13 14:29:00	40.6	22.68	12.7	2
2024-11-13 14:29:00	39.7	22.68	12.5	2
2024-11-13 14:29:00	14.9	22.68	5	3
2024-11-13 14:30:00	48	22.62	14.9	1
2024-11-13 14:30:00	46.7	22.68	14.6	1
2024-11-13 14:30:00	46.3	22.56	14.4	1
2024-11-13 14:30:00	44.2	22.62	13.8	1
2024-11-13 14:30:00	42.1	22.62	13.2	2
2024-11-13 14:30:00	39.8	22.62	12.5	2
2024-11-13 14:30:00	29.3	22.62	9.3	3
2024-11-13 14:30:00	27.2	22.62	8.7	3
2024-11-13 14:31:00	51.1	22.43	15.9	0
2024-11-13 14:31:00	49.6	22.56	15.4	0
2024-11-13 14:31:00	48.5	22.43	15.1	0
2024-11-13 14:31:00	47	22.5	14.6	1
2024-11-13 14:31:00	47	22.43	14.6	1
2024-11-13 14:31:00	46.1	22.5	14.4	1
2024-11-13 14:31:00	45.6	22.56	14.2	1
2024-11-13 14:31:00	43.1	22.5	13.5	1
2024-11-13 14:31:00	42	22.5	13.1	2
2024-11-13 14:32:00	47.8	22.43	14.9	1
2024-11-13 14:32:00	42.8	22.31	13.4	2
2024-11-13 14:32:00	42.8	22.43	13.4	2
2024-11-13 14:32:00	40.5	22.37	12.7	2
2024-11-13 14:32:00	40.4	22.37	12.7	2
2024-11-13 14:32:00	39.3	22.31	12.3	2
2024-11-13 14:32:00	38.6	22.37	12.1	2
2024-11-13 14:32:00	38.3	22.43	12	3
2024-11-13 14:33:00	55.5	22.37	17.2	1
2024-11-13 14:33:00	51.5	22.37	16	0
2024-11-13 14:33:00	50.7	22.37	15.8	0
2024-11-13 14:33:00	47.8	22.37	14.9	1
2024-11-13 14:33:00	46.1	22.37	14.4	1
2024-11-13 14:33:00	40.9	22.37	12.8	2
2024-11-13 14:33:00	39.5	22.37	12.4	2
2024-11-13 14:33:00	38.9	22.37	12.2	3
2024-11-13 14:34:00	54.6	22.37	16.9	0
2024-11-13 14:34:00	50.6	22.37	15.7	0
2024-11-13 14:34:00	45.1	22.37	14.1	1
2024-11-13 14:34:00	44.2	22.31	13.8	1
2024-11-13 14:34:00	43.4	22.37	13.6	2
2024-11-13 14:34:00	43	22.43	13.4	2
2024-11-13 14:34:00	29.8	22.37	9.5	3
2024-11-13 14:34:00	21.2	22.37	6.9	3
2024-11-13 14:35:00	46.1	22.43	14.4	1
2024-11-13 14:35:00	43.8	22.43	13.7	1
2024-11-13 14:35:00	42	22.43	13.1	2
2024-11-13 14:35:00	40.8	22.43	12.8	2
2024-11-13 14:35:00	40.6	22.43	12.7	2
2024-11-13 14:35:00	39	22.43	12.2	2
2024-11-13 14:35:00	37.8	22.43	11.9	3
2024-11-13 14:35:00	37.7	22.43	11.9	3
2024-11-13 14:36:00	51.5	22.43	16	0
2024-11-13 14:36:00	49.2	22.43	15.3	1
2024-11-13 14:36:00	48.8	22.43	15.2	1
2024-11-13 14:36:00	48.7	22.43	15.2	0
2024-11-13 14:36:00	44.5	22.5	13.9	1
2024-11-13 14:36:00	43.4	22.5	13.6	1
2024-11-13 14:36:00	41.8	22.43	13.1	2
2024-11-13 14:36:00	35.2	22.43	11.1	3
2024-11-13 14:36:00	35	22.43	11	3
2024-11-13 14:37:00	48.3	22.62	15	1
2024-11-13 14:37:00	47.9	22.68	14.9	1
2024-11-13 14:37:00	47.4	22.62	14.8	1
2024-11-13 14:37:00	47.1	22.62	14.7	1
2024-11-13 14:37:00	45.2	22.43	14.1	1
2024-11-13 14:37:00	44.2	22.5	13.8	1
2024-11-13 14:37:00	42.6	22.43	13.3	2
2024-11-13 14:38:00	57	22.68	17.6	0
2024-11-13 14:38:00	51.1	22.81	15.9	0
2024-11-13 14:38:00	50	22.75	15.5	0
2024-11-13 14:38:00	48.7	22.75	15.2	1
2024-11-13 14:38:00	46	22.68	14.3	1
2024-11-13 14:38:00	44.7	22.75	14	1
2024-11-13 14:38:00	44.7	22.68	14	1
2024-11-13 14:38:00	40.9	22.68	12.8	2
2024-11-13 14:39:00	58	22.93	17.9	0
2024-11-13 14:39:00	52.9	22.87	16.4	0
2024-11-13 14:39:00	52.1	22.87	16.2	0
2024-11-13 14:39:00	51.6	22.87	16	0
2024-11-13 14:39:00	50.9	23.06	15.8	0
2024-11-13 14:39:00	50.9	22.87	15.8	0
2024-11-13 14:39:00	48	23	14.9	1
2024-11-13 14:39:00	46	23	14.3	1
2024-11-13 14:39:00	40.8	23	12.8	2
2024-11-13 14:40:00	55.9	23.12	17.3	0
2024-11-13 14:40:00	47	23.18	14.6	1
2024-11-13 14:40:00	46	23.12	14.3	1
2024-11-13 14:40:00	45.4	23.18	14.2	1
2024-11-13 14:40:00	43.4	23.12	13.6	1
2024-11-13 14:40:00	42.1	23.12	13.2	2
2024-11-13 14:40:00	40.3	23	12.6	2
2024-11-13 14:40:00	35.7	23.06	11.3	3
2024-11-13 14:41:00	65.1	23.25	20.1	0
2024-11-13 14:41:00	56.1	23.31	17.4	0
2024-11-13 14:41:00	50.2	23.31	15.6	0
2024-11-13 14:41:00	46.6	23.37	14.5	1
2024-11-13 14:41:00	46.3	23.37	14.4	1
2024-11-13 14:41:00	42.2	23.25	13.2	2
2024-11-13 14:41:00	39.1	23.25	12.3	2
2024-11-13 14:41:00	11.5	23.31	4	3
2024-11-13 14:42:00	48.7	23.5	15.2	1
2024-11-13 14:42:00	48.6	23.56	15.1	1
2024-11-13 14:42:00	43	23.43	13.4	2
2024-11-13 14:42:00	42.5	23.43	13.3	2
2024-11-13 14:42:00	35	23.5	11	3
2024-11-13 14:42:00	26.6	23.5	8.5	3
2024-11-13 14:43:00	57.2	23.62	17.7	0
2024-11-13 14:43:00	56.2	23.62	17.4	1
2024-11-13 14:43:00	54.7	23.56	17	0
2024-11-13 14:43:00	51.6	23.62	16	0
2024-11-13 14:43:00	51.2	23.56	15.9	0
2024-11-13 14:43:00	49	23.56	15.2	0
2024-11-13 14:43:00	39.5	23.5	12.4	2
2024-11-13 14:44:00	59.2	23.68	18.3	0
2024-11-13 14:44:00	58	23.68	17.9	0
2024-11-13 14:44:00	54.2	23.68	16.8	0
2024-11-13 14:44:00	53.9	23.68	16.7	0
2024-11-13 14:44:00	17.5	23.87	5.8	3
2024-11-13 14:44:00	10.3	23.81	3.6	3
2024-11-13 14:44:00	10.1	23.75	3.6	3
2024-11-13 14:44:00	8.8	23.75	3.2	3
2024-11-13 14:45:00	45.9	23.93	14.3	1
2024-11-13 14:45:00	42.4	24	13.3	2
2024-11-13 14:45:00	41.6	24.06	13	2
2024-11-13 14:45:00	41.3	24.06	12.9	3
2024-11-13 14:45:00	38.3	24.06	12	2
2024-11-13 14:45:00	35.5	23.93	11.2	3
2024-11-13 14:45:00	35	24.06	11	2
2024-11-13 14:45:00	25.1	23.93	8.1	3
2024-11-13 14:45:00	15	24.06	5	3
2024-11-13 14:46:00	51.7	24.25	16.1	0
2024-11-13 14:46:00	49.7	24.25	15.5	0
2024-11-13 14:46:00	49.5	24.31	15.4	0
2024-11-13 14:46:00	48.2	24.25	15	0
2024-11-13 14:46:00	47	24.25	14.6	1
2024-11-13 14:46:00	46.1	24.25	14.4	1
2024-11-13 14:46:00	46	24.18	14.3	1
2024-11-13 14:46:00	45	24.31	14	1
2024-11-13 14:46:00	44.3	24.31	13.8	1
2024-11-13 14:47:00	51.8	24.12	16.1	0
2024-11-13 14:47:00	51.8	24.12	16.1	0
2024-11-13 14:47:00	51.4	24.12	16	0
2024-11-13 14:47:00	47	24.18	14.6	1
2024-11-13 14:47:00	46.3	24.25	14.4	1
2024-11-13 14:47:00	45.6	24.18	14.2	1
2024-11-13 14:47:00	44.1	24.18	13.8	1
2024-11-13 14:47:00	42.9	24.25	13.4	2
2024-11-13 14:47:00	41	24.18	12.8	2
2024-11-13 14:48:00	48.9	24.12	15.2	0
2024-11-13 14:48:00	46.5	24.12	14.5	1
2024-11-13 14:48:00	45.7	24.12	14.3	1
2024-11-13 14:48:00	45.6	24.18	14.2	1
2024-11-13 14:48:00	44.7	24.18	14	1
2024-11-13 14:48:00	44.2	24.18	13.8	1
2024-11-13 14:48:00	44	24.18	13.7	1
2024-11-13 14:48:00	39.2	24.18	12.3	2
2024-11-13 14:48:00	32.3	24.18	10.2	3
2024-11-13 14:49:00	51.4	24.25	16	0
2024-11-13 14:49:00	51.3	24.25	15.9	0
2024-11-13 14:49:00	49.4	24.18	15.4	0
2024-11-13 14:49:00	49	24.25	15.2	1
2024-11-13 14:49:00	48	24.12	14.9	1
2024-11-13 14:49:00	46.7	24.18	14.6	1
2024-11-13 14:49:00	46.5	24.12	14.5	1
2024-11-13 14:49:00	46.4	24.12	14.5	1
2024-11-13 14:49:00	46.1	24.12	14.4	1
2024-11-13 14:50:00	54.3	24.06	16.8	0
2024-11-13 14:50:00	52	24.06	16.1	0
2024-11-13 14:50:00	50.3	24.12	15.6	0
2024-11-13 14:51:00	60.5	23.93	18.7	0
2024-11-13 14:51:00	60	23.93	18.5	0
2024-11-13 14:51:00	59.4	23.93	18.4	0
2024-11-13 14:51:00	58.7	23.93	18.2	0
2024-11-13 14:51:00	58.5	23.93	18.1	0
2024-11-13 14:51:00	57.2	23.93	17.7	0
2024-11-13 14:51:00	52	23.93	16.1	0
2024-11-13 14:51:00	51.2	23.87	15.9	0
2024-11-13 14:51:00	51.1	24	15.9	0
2024-11-13 14:52:00	55.9	23.87	17.3	0
2024-11-13 14:52:00	54.3	23.87	16.8	0
2024-11-13 14:52:00	53.5	23.87	16.6	0
2024-11-13 14:52:00	49.6	23.93	15.4	0
2024-11-13 14:52:00	47.1	23.87	14.7	1
2024-11-13 14:52:00	47	23.87	14.6	1
2024-11-13 14:52:00	45.9	23.87	14.3	1
2024-11-13 14:52:00	38.9	23.87	12.2	2
2024-11-13 14:52:00	37.1	23.87	11.7	3
2024-11-13 14:53:00	56.8	23.87	17.6	0
2024-11-13 14:53:00	56.3	23.87	17.4	0
2024-11-13 14:53:00	53.6	23.87	16.6	0
2024-11-13 14:53:00	53.5	23.87	16.6	0
2024-11-13 14:53:00	51.3	23.87	15.9	0
2024-11-13 14:53:00	50	23.87	15.5	1
2024-11-13 14:53:00	49.3	23.87	15.3	1
2024-11-13 14:53:00	45.2	23.81	14.1	1
2024-11-13 14:53:00	12	23.87	4.1	3
2024-11-13 14:54:00	56.4	23.93	17.5	0
2024-11-13 14:54:00	53.1	23.93	16.5	0
2024-11-13 14:54:00	50.9	23.93	15.8	0
2024-11-13 14:54:00	42	23.87	13.1	3
2024-11-13 14:54:00	41.8	23.81	13.1	3
2024-11-13 14:54:00	39	23.87	12.2	2
2024-11-13 14:54:00	38.2	24	12	2
2024-11-13 14:54:00	27.7	23.93	8.9	3
2024-11-13 14:55:00	45	23.81	14	1
2024-11-13 14:55:00	42.6	23.75	13.3	2
2024-11-13 14:55:00	41.3	23.75	12.9	2
2024-11-13 14:55:00	40.8	23.81	12.8	2
2024-11-13 14:55:00	39.4	23.81	12.4	2
2024-11-13 14:55:00	36.2	23.87	11.4	2
2024-11-13 14:56:00	53.8	23.93	16.7	0
2024-11-13 14:56:00	51.2	23.93	15.9	0
2024-11-13 14:56:00	44.8	23.93	14	1
2024-11-13 14:56:00	41	23.87	12.8	3
2024-11-13 14:56:00	39.9	23.87	12.5	2
2024-11-13 14:56:00	38.6	23.87	12.1	2
2024-11-13 14:57:00	51.6	23.93	16	0
2024-11-13 14:57:00	50.5	24	15.7	0
2024-11-13 14:57:00	50.5	23.93	15.7	0
2024-11-13 14:57:00	50	23.93	15.5	0
2024-11-13 14:57:00	49.8	23.93	15.5	0
2024-11-13 14:57:00	46.1	23.93	14.4	1
2024-11-13 14:57:00	44.6	23.93	13.9	1
2024-11-13 14:57:00	42.6	23.93	13.3	2
2024-11-13 14:57:00	39.1	23.93	12.3	2
2024-11-13 14:58:00	53.8	24	16.7	0
2024-11-13 14:58:00	53.6	23.93	16.6	1
2024-11-13 14:58:00	53.3	23.93	16.5	0
2024-11-13 14:58:00	52.4	23.93	16.3	0
2024-11-13 14:58:00	49.5	23.93	15.4	1
2024-11-13 14:58:00	48.4	23.93	15.1	1
2024-11-13 14:58:00	46	23.93	14.3	1
2024-11-13 14:58:00	45.5	23.87	14.2	1
2024-11-13 14:58:00	41.5	24	13	2
2024-11-13 14:58:00	40	23.87	12.5	2
2024-11-13 14:59:00	48.1	23.87	15	1
2024-11-13 14:59:00	46	23.81	14.3	1
2024-11-13 14:59:00	45.5	24	14.2	1
2024-11-13 14:59:00	44.8	24	14	1
2024-11-13 14:59:00	44.7	23.87	14	1
2024-11-13 14:59:00	44.5	23.93	13.9	1
2024-11-13 14:59:00	44.4	23.87	13.9	1
2024-11-13 14:59:00	44	23.93	13.7	1
2024-11-13 14:59:00	41.1	23.93	12.9	2
2024-11-13 15:00:00	49.1	23.93	15.3	1
2024-11-13 15:00:00	47.3	23.93	14.7	1
2024-11-13 15:00:00	45.2	23.87	14.1	1
2024-11-13 15:00:00	44.9	23.87	14	1
2024-11-13 15:00:00	42.7	23.93	13.4	2
2024-11-13 15:00:00	42.7	23.93	13.4	2
2024-11-13 15:02:00	35.7	23.75	11.3	3
2024-11-13 15:02:00	33.7	23.87	10.7	3
2024-11-13 15:02:00	32.9	23.81	10.4	3
2024-11-13 15:02:00	30.4	23.87	9.7	3
2024-11-13 15:02:00	29.9	23.93	9.5	3
2024-11-13 15:03:00	41	23.75	12.8	2
2024-11-13 15:03:00	38.1	23.81	12	2
2024-11-13 15:03:00	38	23.81	11.9	3
2024-11-13 15:03:00	35.3	23.81	11.1	3
2024-11-13 15:03:00	34.3	23.81	10.8	3
2024-11-13 15:03:00	34.1	23.81	10.8	3
2024-11-13 15:03:00	34	23.81	10.7	3
2024-11-13 15:03:00	32.7	23.81	10.4	3
2024-11-13 15:03:00	31	23.87	9.8	3
2024-11-13 15:04:00	53.1	23.87	16.5	0
2024-11-13 15:04:00	51.5	23.87	16	0
2024-11-13 15:04:00	49.5	23.87	15.4	1
2024-11-13 15:04:00	49.2	23.87	15.3	1
2024-11-13 15:04:00	48.2	23.87	15	0
2024-11-13 15:04:00	42.2	23.87	13.2	2
2024-11-13 15:04:00	41.7	23.81	13.1	2
2024-11-13 15:04:00	33.9	23.81	10.7	3
2024-11-13 15:05:00	54	23.93	16.7	0
2024-11-13 15:05:00	53.1	23.93	16.5	0
2024-11-13 15:05:00	53	23.87	16.4	0
2024-11-13 15:05:00	50.8	23.93	15.8	0
2024-11-13 15:05:00	50.6	23.87	15.7	0
2024-11-13 15:05:00	50	23.93	15.5	0
2024-11-13 15:05:00	46.9	23.87	14.6	1
2024-11-13 15:05:00	44.8	23.93	14	1
2024-11-13 15:06:00	50.2	23.93	15.6	1
2024-11-13 15:06:00	47.5	23.93	14.8	1
2024-11-13 15:06:00	43.1	24.06	13.5	1
2024-11-13 15:06:00	41.7	24.06	13.1	2
2024-11-13 15:06:00	41.6	24.06	13	2
2024-11-13 15:06:00	40.7	24.06	12.8	2
2024-11-13 15:06:00	37.2	24.06	11.7	3
2024-11-13 15:07:00	56.8	24.12	17.6	0
2024-11-13 15:07:00	53.7	24.06	16.7	0
2024-11-13 15:07:00	53.5	24.06	16.6	0
2024-11-13 15:07:00	53.4	24.12	16.6	0
2024-11-13 15:07:00	53.1	24.12	16.5	0
2024-11-13 15:07:00	53	24.12	16.4	0
2024-11-13 15:07:00	53	24.06	16.4	0
2024-11-13 15:07:00	50.1	24.12	15.6	0
2024-11-13 15:07:00	49.9	24.06	15.5	0
2024-11-13 15:07:00	46.6	24.06	14.5	1
2024-11-13 15:08:00	49.5	24.06	15.4	1
2024-11-13 15:08:00	48	24.06	14.9	1
2024-11-13 15:08:00	47.7	24.06	14.9	1
2024-11-13 15:08:00	47.2	24.12	14.7	1
2024-11-13 15:08:00	44.4	24.12	13.9	1
2024-11-13 15:08:00	43.5	24.12	13.6	1
2024-11-13 15:08:00	43.1	24	13.5	1
2024-11-13 15:08:00	35.7	24.06	11.3	2
2024-11-13 15:09:00	47.3	24.12	14.7	0
2024-11-13 15:09:00	46.6	24.06	14.5	1
2024-11-13 15:09:00	42.1	24.18	13.2	1
2024-11-13 15:09:00	41.3	24.12	12.9	2
2024-11-13 15:09:00	40.6	24.06	12.7	2
2024-11-13 15:09:00	39.9	24.18	12.5	2
2024-11-13 15:09:00	39.7	24.12	12.5	2
2024-11-13 15:09:00	38.9	24.18	12.2	2
2024-11-13 15:09:00	35.3	24.18	11.1	3
2024-11-13 15:09:00	35.3	24.06	11.1	3
2024-11-13 15:10:00	42.7	24.25	13.4	2
2024-11-13 15:10:00	42.7	24.31	13.4	2
2024-11-13 15:10:00	41.3	24.31	12.9	3
2024-11-13 15:10:00	39.5	24.37	12.4	2
2024-11-13 15:10:00	38.9	24.43	12.2	3
2024-11-13 15:10:00	38.7	24.31	12.2	2
2024-11-13 15:10:00	38.1	24.31	12	2
2024-11-13 15:10:00	37.7	24.25	11.9	3
2024-11-13 15:10:00	35.2	24.25	11.1	3
2024-11-13 15:10:00	28.9	24.25	9.2	3
2024-11-13 15:11:00	48.1	24.5	15	1
2024-11-13 15:11:00	45.6	24.5	14.2	1
2024-11-13 15:11:00	42.1	24.5	13.2	2
2024-11-13 15:11:00	41.1	24.43	12.9	2
2024-11-13 15:11:00	40.3	24.43	12.6	2
2024-11-13 15:11:00	39.5	24.5	12.4	2
2024-11-13 15:11:00	32.7	24.43	10.4	3
2024-11-13 15:11:00	29.6	24.43	9.4	3
2024-11-13 15:11:00	29.5	24.5	9.4	3
2024-11-13 15:12:00	44.9	24.56	14	1
2024-11-13 15:12:00	43.2	24.5	13.5	1
2024-11-13 15:12:00	43.1	24.5	13.5	1
2024-11-13 15:12:00	42.8	24.43	13.4	2
2024-11-13 15:12:00	42.5	24.5	13.3	2
2024-11-13 15:12:00	42.5	24.5	13.3	2
2024-11-13 15:12:00	36.6	24.5	11.5	3
2024-11-13 15:12:00	36.1	24.5	11.4	3
2024-11-13 15:12:00	29.8	24.5	9.5	3
2024-11-13 15:13:00	47.1	24.62	14.7	1
2024-11-13 15:13:00	45.1	24.56	14.1	1
2024-11-13 15:13:00	44.9	24.56	14	1
2024-11-13 15:13:00	44.6	24.62	13.9	1
2024-11-13 15:13:00	43.5	24.56	13.6	1
2024-11-13 15:13:00	42.1	24.75	13.2	2
2024-11-13 15:13:00	39.7	24.68	12.5	2
2024-11-13 15:13:00	35.8	24.68	11.3	3
2024-11-13 15:13:00	33.5	24.62	10.6	3
2024-11-13 15:13:00	27.4	24.62	8.8	3
2024-11-13 15:14:00	47.3	24.81	14.7	1
2024-11-13 15:14:00	43.8	24.81	13.7	1
2024-11-13 15:14:00	43.5	24.81	13.6	1
2024-11-13 15:14:00	43.3	24.75	13.5	1
2024-11-13 15:14:00	43	24.81	13.4	2
2024-11-13 15:14:00	42.2	24.81	13.2	2
2024-11-13 15:14:00	42.1	24.81	13.2	2
2024-11-13 15:14:00	41.1	24.93	12.9	2
2024-11-13 15:14:00	36.4	24.87	11.5	3
2024-11-13 15:15:00	53.2	25	16.5	0
2024-11-13 15:15:00	48.9	24.93	15.2	1
2024-11-13 15:15:00	47.4	25	14.8	1
2024-11-13 15:15:00	47.4	25	14.8	1
2024-11-13 15:15:00	47	25	14.6	1
2024-11-13 15:15:00	46.8	25	14.6	1
2024-11-13 15:15:00	46.4	24.93	14.5	1
2024-11-13 15:15:00	46.2	25	14.4	1
2024-11-13 15:15:00	45.6	25	14.2	1
2024-11-13 15:15:00	42.8	25.06	13.4	2
2024-11-13 15:16:00	48.2	25.06	15	1
2024-11-13 15:16:00	47.7	25	14.9	1
2024-11-13 15:16:00	46.8	25	14.6	1
2024-11-13 15:16:00	46.1	24.93	14.4	1
2024-11-13 15:16:00	45.7	25	14.3	1
2024-11-13 15:16:00	45.4	25	14.2	1
2024-11-13 15:16:00	44.5	25	13.9	1
2024-11-13 15:16:00	44.4	25.06	13.9	1
2024-11-13 15:16:00	42.6	24.93	13.3	2
2024-11-13 15:17:00	54.3	25.06	16.8	0
2024-11-13 15:17:00	50.7	25.06	15.8	0
2024-11-13 15:17:00	50.2	25.12	15.6	0
2024-11-13 15:17:00	49.3	25.06	15.3	0
2024-11-13 15:17:00	47	25.12	14.6	1
2024-11-13 15:17:00	46.9	25.12	14.6	1
2024-11-13 15:17:00	46.9	25.06	14.6	1
2024-11-13 15:17:00	46.8	25.06	14.6	1
2024-11-13 15:17:00	45.3	25.12	14.1	1
2024-11-13 15:18:00	55.8	25.06	17.3	0
2024-11-13 15:18:00	52	25.06	16.1	0
2024-11-13 15:18:00	51.1	25.12	15.9	0
2024-11-13 15:18:00	49	25.12	15.2	1
2024-11-13 15:18:00	40.3	25.06	12.6	2
2024-11-13 15:18:00	37.3	25.06	11.7	3
2024-11-13 15:19:00	58.7	24.75	18.2	0
2024-11-13 15:19:00	53.6	24.75	16.6	0
2024-11-13 15:19:00	52.5	24.75	16.3	0
2024-11-13 15:19:00	51.4	24.56	16	0
2024-11-13 15:19:00	44.6	24.62	13.9	1
2024-11-13 15:19:00	44	24.81	13.7	1
2024-11-13 15:19:00	41.1	25	12.9	2
2024-11-13 15:19:00	39.3	24.68	12.3	2
2024-11-13 15:19:00	34.6	24.75	10.9	2
2024-11-13 15:20:00	60.7	24.43	18.8	0
2024-11-13 15:20:00	56.8	24.43	17.6	0
2024-11-13 15:20:00	49.5	24.62	15.4	0
2024-11-13 15:20:00	47.9	24.56	14.9	1
2024-11-13 15:20:00	47.9	24.62	14.9	1
2024-11-13 15:20:00	47.8	24.62	14.9	1
2024-11-13 15:20:00	45.3	24.62	14.1	1
2024-11-13 15:20:00	41.5	24.62	13	2
2024-11-13 15:21:00	49.2	24.56	15.3	0
2024-11-13 15:21:00	46.3	24.56	14.4	1
2024-11-13 15:21:00	39.6	24.56	12.4	2
2024-11-14 12:09:00	52.6	20.68	16.3	0
2024-11-14 12:09:00	50.2	20.62	15.6	0
2024-11-14 12:09:00	47.5	20.68	14.8	1
2024-11-14 12:09:00	46.7	20.68	14.6	1
2024-11-14 12:09:00	46.5	20.68	14.5	1
2024-11-14 12:09:00	40.3	20.68	12.6	2
2024-11-14 12:10:00	55.6	20.62	17.2	0
2024-11-14 12:10:00	52.9	20.62	16.4	0
2024-11-14 12:10:00	52.3	20.56	16.2	1
2024-11-14 12:10:00	49.6	20.68	15.4	1
2024-11-14 12:10:00	45	20.56	14	1
2024-11-14 12:10:00	44.6	20.5	13.9	1
2024-11-14 12:10:00	37.2	20.5	11.7	3
2024-11-14 12:11:00	47.3	20.37	14.7	1
2024-11-14 12:11:00	43.1	20.43	13.5	2
2024-11-14 12:11:00	40.9	20.43	12.8	2
2024-11-14 12:11:00	38.9	20.31	12.2	2
2024-11-14 12:11:00	27.1	20.31	8.7	3
2024-11-14 12:11:00	21.5	20.25	7	3
2024-11-14 12:12:00	49.6	20.18	15.4	1
2024-11-14 12:12:00	48.2	20.12	15	1
2024-11-14 12:12:00	47.3	20.12	14.7	1
2024-11-14 12:12:00	46.3	20.06	14.4	1
2024-11-14 12:12:00	45.5	20.12	14.2	1
2024-11-14 12:12:00	44	20.06	13.7	1
2024-11-14 12:12:00	32.1	20.06	10.2	3
2024-11-14 12:12:00	27.4	20	8.8	3
2024-11-14 12:12:00	9.7	20.25	3.5	3
2024-11-14 12:13:00	48.7	20	15.2	0
2024-11-14 12:13:00	41.2	19.93	12.9	2
2024-11-14 12:13:00	37.4	19.93	11.8	3
2024-11-14 12:13:00	34.9	20.06	11	3
2024-11-14 12:13:00	32.7	19.93	10.4	3
2024-11-14 12:14:00	41.1	20	12.9	2
2024-11-14 12:14:00	38.7	19.93	12.2	2
2024-11-14 12:14:00	37.5	19.93	11.8	3
2024-11-14 12:14:00	28.2	19.93	9	3
2024-11-14 12:14:00	27.2	19.93	8.7	3
2024-11-14 12:14:00	12.4	19.93	4.3	3
2024-11-14 12:14:00	5.1	19.93	2.1	3
2024-11-14 12:15:00	41.7	19.93	13.1	2
2024-11-14 12:15:00	39.5	19.93	12.4	2
2024-11-14 12:15:00	34.9	19.93	11	3
2024-11-14 12:16:00	40.1	19.93	12.6	2
2024-11-14 12:16:00	36.2	20	11.4	3
2024-11-14 12:16:00	34.9	20	11	3
2024-11-14 12:16:00	34.6	20	10.9	3
2024-11-14 12:16:00	33.4	20	10.6	3
2024-11-14 12:16:00	26.9	19.93	8.6	3
2024-11-14 12:17:00	43.1	20	13.5	1
2024-11-14 12:17:00	42.8	20	13.4	2
2024-11-14 12:17:00	42.7	20	13.4	2
2024-11-14 12:17:00	39	20	12.2	2
2024-11-14 12:17:00	33.5	20.12	10.6	3
2024-11-14 12:18:00	48.6	19.87	15.1	1
2024-11-14 12:18:00	48.5	19.93	15.1	0
2024-11-14 12:18:00	48.2	19.93	15	1
2024-11-14 12:18:00	47.6	19.93	14.8	1
2024-11-14 12:18:00	47.4	19.93	14.8	1
2024-11-14 12:18:00	47.4	19.93	14.8	1
2024-11-14 12:18:00	43.8	19.93	13.7	1
2024-11-14 12:18:00	43.5	19.93	13.6	1
2024-11-14 12:19:00	46.4	19.93	14.5	1
2024-11-14 12:19:00	45.4	19.87	14.2	1
2024-11-14 12:19:00	45.1	19.87	14.1	1
2024-11-14 12:19:00	43.6	19.87	13.6	1
2024-11-14 12:19:00	11.3	19.93	3.9	3
2024-11-14 12:20:00	51.3	19.81	15.9	0
2024-11-14 12:20:00	46.5	19.75	14.5	1
2024-11-14 12:20:00	44.5	19.87	13.9	1
2024-11-14 12:20:00	44.3	19.81	13.8	2
2024-11-14 12:20:00	42.9	19.81	13.4	1
2024-11-14 12:21:00	49.9	19.75	15.5	0
2024-11-14 12:21:00	46.2	19.75	14.4	1
2024-11-14 12:21:00	45.1	19.75	14.1	1
2024-11-14 12:21:00	41.4	19.75	13	2
2024-11-14 12:21:00	38.1	19.75	12	2
2024-11-14 12:22:00	54.4	19.75	16.9	0
2024-11-14 12:22:00	51.2	19.81	15.9	0
2024-11-14 12:22:00	43.3	19.75	13.5	1
2024-11-14 12:22:00	42.7	19.75	13.4	2
2024-11-14 12:22:00	41.1	19.75	12.9	3
2024-11-14 12:23:00	46.1	19.75	14.4	1
2024-11-14 12:23:00	44.5	19.75	13.9	1
2024-11-14 12:23:00	43.5	19.75	13.6	2
2024-11-14 12:23:00	40.5	19.68	12.7	2
2024-11-14 12:24:00	46.3	19.68	14.4	1
2024-11-14 12:24:00	46	19.68	14.3	1
2024-11-14 12:27:00	47.8	19.87	14.9	1
2024-11-14 12:27:00	41.4	19.87	13	2
2024-11-14 12:27:00	39.8	19.87	12.5	2
2024-11-14 12:27:00	37.4	19.93	11.8	2
2024-11-14 12:28:00	37.5	19.87	11.8	3
2024-11-14 12:28:00	36.3	19.87	11.4	3
2024-11-14 12:28:00	10.5	19.87	3.7	3
2024-11-14 12:30:00	45.8	19.81	14.3	1
2024-11-14 12:30:00	44.3	19.87	13.8	1
2024-11-14 12:30:00	42.7	19.81	13.4	2
2024-11-14 12:30:00	42.4	19.81	13.3	2
2024-11-14 12:30:00	40.9	19.87	12.8	2
2024-11-14 12:30:00	40.4	19.87	12.7	2
2024-11-14 12:31:00	23	19.81	7.4	3
2024-11-14 12:32:00	44.6	19.68	13.9	1
2024-11-14 12:33:00	46.7	19.75	14.6	1
2024-11-14 12:33:00	45.9	19.75	14.3	1
2024-11-14 12:34:00	48.2	19.81	15	0
2024-11-14 12:34:00	43.6	19.68	13.6	1
2024-11-14 12:34:00	42.9	19.75	13.4	2
2024-11-14 12:34:00	39.3	19.68	12.3	2
2024-11-14 12:34:00	38.1	19.68	12	2
2024-11-14 12:35:00	42.1	19.68	13.2	2
2024-11-14 12:35:00	41.1	19.68	12.9	2
2024-11-14 12:35:00	40.2	19.62	12.6	2
2024-11-14 12:35:00	39.9	19.62	12.5	2
2024-11-14 12:35:00	39	19.62	12.2	2
2024-11-14 12:35:00	37.1	19.62	11.7	3
[truncated: 213 more rows]

## Sheet: Sheet1
pca	cluster
35.6401	2
-5.09689	0
9.81962	1
-5.29983	0
-2.58252	3
-1.31075	3
21.8247	2
24.1278	2
35.4754	2
-3.39935	3
-2.0694	3
-1.53359	3
-0.493454	3
34.1455	2
-4.98085	0
0.549458	3
1.27663	3
6.38949	1
9.61391	1
-10.7085	0
-3.72389	3
2.21784	3
7.4324	1
10.1469	1
14.8257	1
-6.44999	0
-3.41694	3
-3.22234	3
1.79485	3
1.89053	3
2.93946	3
-8.35001	0
-8.04028	0
-3.74425	3
-0.108408	3
17.5314	1
-11.9974	0
-8.13874	0
-7.72731	0
-6.27298	0
-6.05847	0
-4.28839	3
-3.6569	3
-2.93297	3
-0.748225	3
5.00492	1
-6.88456	0
0.415829	3
6.35756	1
8.12764	1
-3.34439	3
-0.849922	3
0.100086	3
7.27331	1
0.728796	3
5.72329	1
6.66775	1
12.0792	1
15.5209	1
15.8367	1
16.3697	1
20.104	2
-4.70583	0
-2.93575	3
4.77329	1
6.35201	1
29.9215	2
31.4716	2
-3.27185	3
17.6853	1
21.2542	2
-4.72619	0
6.1088	1
7.06159	1
16.6336	1
37.7147	2
-15.8908	0
-8.99907	0
-5.99749	0
-5.36323	0
-2.14159	3
-7.8577	0
-1.92153	3
1.42727	3
1.52573	3
4.43163	1
-18.3853	0
-17.464	0
-16.2038	0
-6.59195	0
0.0686171	3
-14.4309	0
-13.4837	0
1.52851	3
-8.80493	0
-8.68055	0
-7.63764	0
-2.95888	3
0.485595	3
-10.9837	0
-9.62177	0
-3.90612	3
2.2529	3
9.4576	1
10.0946	1
27.9083	2
-6.6063	0
1.60984	3
34.2586	2
37.6074	2
-7.5563	0
-0.980311	3
2.97127	3
7.36299	1
11.5346	1
-10.1724	0
-2.97045	3
8.913	1
12.039	1
12.7689	1
2.65831	3
-0.55454	3
-10.1576	0
-2.73281	3
-1.37739	3
4.88008	1
7.88444	1
-2.41706	3
-11.3891	0
-9.84183	0
-9.11466	0
-7.94459	0
-10.752	0
-8.89182	0
14.6837	1
-14.4221	0
-7.84891	0
-1.31065	3
2.03538	3
5.89128	1
-3.39647	3
-0.997679	3
-0.586254	3
2.861	3
4.94405	1
5.79838	1
-5.5752	0
-2.66653	3
-1.40355	3
-0.140576	3
0.902336	3
2.13939	3
4.22243	1
10.3842	1
-0.346292	3
-0.0305488	3
0.780731	3
1.64107	3
2.87813	3
4.12675	1
4.85392	1
6.40996	1
-2.21483	3
-1.70495	3
-1.48766	3
1.3369	3
2.69278	3
3.00575	3
5.82152	1
-4.52951	3
-0.667589	3
0.149244	3
0.152484	3
8.70983	1
12.0614	1
14.2461	1
-0.687951	3
1.30497	3
2.35112	3
3.39079	3
5.16411	1
5.98696	1
8.70705	1
11.2015	1
0.340615	3
0.754816	3
1.70205	3
2.20036	3
2.32798	3
2.64049	3
4.60517	1
10.3639	1
-4.36128	3
-2.80848	3
-2.79969	3
-1.34535	3
1.36594	3
2.51333	3
2.73339	3
3.6834	3
-0.835463	3
-0.0186296	3
0.705762	3
1.7459	3
2.59745	3
3.12445	3
-1.71015	3
1.10284	3
1.63865	3
6.54903	1
9.24876	1
11.0073	1
16.3175	1
2.23543	3
4.3268	1
4.51539	1
7.77406	1
9.21683	1
11.0974	1
14.7647	1
-6.74815	0
1.05656	3
2.41522	3
3.58529	3
3.90103	3
4.6282	1
7.22391	1
-1.75365	3
3.75907	3
4.19085	1
5.45984	1
8.46976	1
8.97964	1
10.4312	1
12.1084	1
-1.15132	3
0.430638	3
1.15457	3
1.46753	3
7.19522	1
1.6589	3
1.66167	3
2.38329	3
3.55613	3
3.96201	3
4.47467	1
4.6864	1
7.60063	1
-1.35425	3
2.06153	3
4.46032	1
5.1935	1
5.1935	1
-0.777379	3
1.9515	3
3.31016	3
3.93887	3
4.75292	1
4.979	1
10.5093	1
13.0066	1
-1.92153	3
-0.658551	3
-0.473205	3
0.694088	3
2.47296	3
2.78269	3
5.69136	1
5.91143	1
-0.166254	3
2.13963	3
3.70122	3
5.14399	1
5.89986	1
6.31452	1
6.40696	1
8.50158	1
-2.25486	3
-1.93633	3
-1.62337	3
-1.53648	3
1.40691	3
2.64119	3
13.1947	1
-3.81043	3
-3.21088	3
-2.45501	3
-1.40886	3
-0.365946	3
0.0454785	3
3.99706	3
-4.24777	3
-1.94466	3
-1.31318	3
-0.803295	3
-0.270265	3
1.09117	3
1.50537	3
-4.97772	0
0.135144	3
0.453664	3
5.13242	1
6.70836	1
7.52843	1
-2.26642	3
-1.95068	3
2.22374	3
3.04382	3
3.79969	3
5.89153	1
6.07965	1
-6.75382	0
-6.34239	0
-4.25657	3
-3.40779	3
-3.40502	3
-0.907769	3
0.450887	3
-3.09205	3
-2.89791	3
-1.86055	3
1.17806	3
3.6753	3
5.76113	1
-6.53375	0
-6.02942	0
-0.496344	3
0.0366858	3
1.27096	3
1.49102	3
2.12251	3
3.35678	3
-0.594802	3
-0.501897	3
2.84968	3
3.5824	3
6.71715	1
-6.58593	0
3.69567	3
3.92128	3
4.41682	1
6.01312	1
13.3916	1
16.9697	1
-2.5131	3
-0.739782	3
4.65134	1
9.04906	1
9.3213	1
10.7178	1
11.5491	1
14.7356	1
16.5635	1
0.919809	3
3.32138	3
4.77895	1
10.4165	1
11.6647	1
13.6553	1
13.9622	1
16.355	1
1.46764	3
1.68169	3
4.28341	1
6.17232	1
8.98207	1
9.29226	1
9.80816	1
5.65965	1
5.65641	1
6.71089	1
8.17403	1
8.58545	1
13.904	1
14.8429	1
19.113	2
-0.369431	3
1.62071	3
3.17073	3
3.39079	3
3.79944	3
3.90114	3
6.1081	1
11.1983	1
3.07829	3
3.17397	3
3.39403	3
5.47662	1
7.97988	1
8.79995	1
9.11246	1
10.1586	1
-0.267734	3
1.9397	3
3.27243	3
5.48263	1
5.47662	1
5.98696	1
10.8825	1
14.646	1
-1.40633	3
6.93697	1
6.93697	1
12.5602	1
-1.64074	3
3.69821	3
3.88957	3
4.52106	1
5.05686	1
7.64979	1
3.79389	3
3.79389	3
6.29947	1
7.55689	1
8.06399	1
9.83685	1
14.2286	1
1.8093	3
2.47827	3
3.07505	3
4.14712	1
4.98431	1
5.91118	1
9.4282	1
9.98715	1
13.9156	1
-7.62909	0
-4.72319	0
-2.63182	3
2.07008	3
2.07008	3
4.34403	1
5.10592	1
5.83031	1
6.02445	1
-1.27871	3
1.65866	3
1.97116	3
2.69556	3
3.30112	3
4.34125	1
8.00857	1
8.0987	1
-0.971764	3
1.52826	3
4.33848	1
5.38139	1
7.5916	1
11.1345	1
11.9546	1
0.0651323	3
3.41393	3
6.86165	1
7.997	1
14.7648	1
16.8506	1
17.7022	1
22.5021	2
-3.15929	3
-2.33644	3
-0.0305488	3
0.598162	3
1.20095	3
2.87813	3
4.45684	1
7.997	1
-4.52072	3
-0.757717	3
-0.122991	3
5.59544	1
5.69112	1
13.5245	1
20.6076	2
22.3749	2
0.922698	3
4.33848	1
4.96719	1
5.91442	1
8.22586	1
8.41445	1
8.72741	1
9.46013	1
28.0384	2
0.79554	3
1.52549	3
1.65866	3
10.9172	1
11.6389	1
11.7605	1
13.0003	1
13.4492	1
-0.653243	3
1.67023	3
2.40295	3
2.47549	3
-3.03723	3
1.85835	3
2.07564	3
2.39138	3
5.92275	1
8.51568	1
8.9558	1
15.6247	1
-2.41731	3
-0.96621	3
0.80711	3
0.801093	3
1.97116	3
2.38583	3
2.47827	3
-0.250611	3
1.84123	3
2.37704	3
3.00251	3
-1.93334	3
0.282418	3
0.598162	3
2.0525	3
2.77967	3
-3.17085	3
-2.22362	3
0.0595791	3
2.7681	3
6.94854	1
-5.05375	0
-0.247372	3
2.25265	3
5.50577	1
24.6868	2
33.5372	2
3.52442	3
6.02445	1
8.52725	1
8.74731	1
1.04152	3
1.12563	3
1.22409	3
4.25992	1
0.798317	3
0.928252	3
1.65542	3
2.1542	3
3.28955	3
3.42272	3
4.05421	3
8.9646	1
2.04371	3
2.24386	3
3.28677	3
4.76981	1
5.99529	1
8.60859	1
-11.1171	0
-6.72258	0
-3.91237	3
-0.0564641	3
6.61845	1
6.71413	1
9.02002	1
9.1157	1
15.3732	1
-15.9258	0
-11.7513	0
-6.72814	0
0.436296	3
0.75204	3
1.38353	3
2.01501	3
-4.78983	0
1.05899	3
2.1019	3
3.87198	3
7.85227	1
8.89518	1
9.08654	1
-2.71558	3
0.534762	3
1.36039	3
1.99188	3
2.31317	3
3.76473	3
4.59036	1
7.62341	1
-1.68701	3
0.523193	3
0.62165	3
4.3791	1
4.47478	1
5.92912	1
9.779	1
-7.10451	0
-4.60448	0
-3.2486	3
-3.24305	3
-1.37729	3
2.60022	3
2.79436	3
-8.04896	0
-7.00605	0
-5.86468	0
-5.43612	0
-5.14029	0
-4.6105	0
0.601288	3
-6.38613	0
-1.26447	3
-0.128657	3
1.94837	3
4.66846	1
6.63315	1
-1.91031	3
1.31133	3
4.22001	1
4.22278	1
5.07433	1
8.84335	1
8.93302	1
-1.09347	3
-0.777729	3
0.0483596	3
0.682624	3
3.30148	3
5.2657	1
5.79873	1
-5.87625	0
3.41706	3
8.85168	1
10.7174	1
-17.0325	0
-9.92351	0
-8.56486	0
-6.91916	0
-6.60342	0
-9.61055	0
-5.75464	0
-5.24754	0
-3.25739	3
-0.760144	3
-6.07039	0
-1.89874	3
-5.44769	0
-4.3091	3
-3.8949	3
2.3598	3
3.49562	3
7.35152	1
-9.6397	0
-9.12936	0
-6.94507	0
-5.36358	0
-3.37899	3
-2.86633	3
21.7521	2
-10.1755	0
-8.10125	0
-6.00386	0
-5.37793	0
-0.577566	3
-0.572013	3
1.70517	3
10.4571	1
12.2559	1
-10.6041	0
-9.87966	0
-7.0551	0
-6.83828	0
-5.3807	0
-4.15244	3
-3.9296	3
-2.89225	3
-0.394996	3
-13.84	0
-10.9314	0
-8.52101	0
-3.40213	3
-2.67496	3
-0.716756	3
0.546218	3
0.763504	3
1.27339	3
2.09346	3
-14.7873	0
-13.8428	0
-12.3857	0
-10.7141	0
-10.1145	0
-9.89123	0
-7.17716	0
-7.07824	0
-4.6739	0
-7.71574	0
-6.86419	0
-4.89997	0
0.31181	3
0.63033	3
6.78935	1
39.2125	2
-11.4815	0
-5.00399	0
-4.68546	0
-4.47142	0
-3.74425	3
38.7026	2
-13.6663	0
-5.64149	0
-1.247	3
-11.6845	0
-10.323	0
-10.2273	0
-8.96714	0
-12.2235	0
0.604415	3
20.3241	2
34.1048	2
-10.0161	0
-9.51452	0
-8.88627	0
-2.31583	3
1.12865	3
4.76449	1
8.43181	1
10.2019	1
-8.47484	0
-3.5788	3
1.12865	3
4.67159	1
8.01761	1
19.2724	2
20.3153	2
-12.6465	0
-12.4264	0
-10.8764	0
-8.37592	0
-8.37916	0
-7.62005	0
-4.39564	3
-14.9149	0
-14.405	0
-11.3719	0
-9.41328	0
3.00321	3
4.1418	1
8.53351	1
10.1122	1
-12.0034	0
-10.9605	0
-10.7372	0
-7.19706	0
-5.32852	0
-10.0073	0
-8.96159	0
-8.45726	0
-6.78286	0
3.11601	3
3.74472	3
6.05061	1
-13.6663	0
-12.2119	0
-3.55289	3
-2.70411	3
-11.4815	0
-7.50123	0
-6.67838	0
1.78605	3
7.00061	1
-11.2615	0
-11.1658	0
-8.35278	0
-6.86975	0
-0.609497	3
1.47633	3
-14.4803	0
-14.0717	0
-11.5716	0
-8.22285	0
-4.17558	3
0.120448	3
4.60506	1
-12.5161	0
-12.2031	0
-10.3059	0
-4.67991	0
5.01926	1
-11.4732	0
-6.86142	0
-3.12989	3
-1.77124	3
31.0948	2
-10.8329	0
-8.51545	0
-8.0139	0
-7.58535	0
-0.2882	3
1.48188	3
-7.16559	0
-6.97099	0
-2.26677	3
-0.401013	3
2.85211	3
-12.3829	0
-11.873	0
-11.34	0
-9.06005	0
-7.79986	0
-6.4412	0
2.94501	3
-14.2746	0
-3.52975	3
-2.6782	3
-10.4127	0
0.0164283	3
5.98686	1
-11.867	0
-8.33288	0
3.04671	3
3.45813	3
3.77388	3
4.08962	1
8.48411	1
12.1199	1
13.4786	1
20.9991	2
-9.47981	0
-9.37857	0
-4.57544	0
-3.94673	3
-3.21401	3
0.856409	3
2.21784	3
5.84813	1
-7.3071	0
-4.27404	3
-3.86262	3
-2.59964	3
1.89053	3
8.34214	1
8.97363	1
9.7008	1
-8.76745	0
-8.13874	0
-5.73439	0
-4.37851	3
-1.05842	3
2.29316	3
3.43499	3
3.96201	3
26.2834	2
-5.23562	0
-4.70305	0
-3.56122	3
-0.627083	3
2.38329	3
2.91632	3
3.73917	3
13.5336	1
25.8632	2
-2.71291	3
-2.11012	3
-1.47863	3
-1.47863	3
-0.531402	3
-14.4831	0
-9.91159	0
-8.53859	0
-8.4517	0
-8.04583	0
-4.89997	0
-2.70967	3
-0.525386	3
0.199006	3
-7.60015	0
-4.05999	3
-3.64857	3
-1.97417	3
-1.33944	3
4.47467	1
5.32622	1
9.37348	1
-14.2978	0
-11.9919	0
-10.949	0
-4.05675	3
-4.05999	3
-1.56274	3
1.15457	3
2.82897	3
5.32622	1
-8.76421	0
-5.73439	0
2.0731	3
2.51322	3
2.92465	3
12.9423	1
4.91201	1
8.54786	1
11.8994	1
28.7718	2
-8.70394	0
-3.71499	3
-1.09336	3
13.6086	1
28.4267	2
-4.12086	3
-3.49215	3
-1.40077	3
-0.989349	3
3.2752	3
20.4019	2
1.41823	3
3.18554	3
3.284	3
5.90563	1
6.31428	1
8.62016	1
-5.06532	0
-4.52951	3
-4.52627	3
-3.70944	3
-2.03226	3
0.053563	3
1.72519	3
-2.97949	3
1.5079	3
3.81703	3
7.04144	1
30.6022	2
-0.366192	3
0.140914	3
0.265296	3
0.772402	3
0.992464	3
3.70654	3
-8.61982	0
-5.99819	0
-5.58677	0
0.354961	3
1.71084	3
-15.1958	0
-13.9301	0
-13.8344	0
-13.6143	0
1.92813	3
-1.11095	3
-0.479458	3
3.47814	3
4.83078	1
38.5142	2
-0.496581	3
0.424727	3
2.82629	3
3.23494	3
6.27957	1
8.6779	1
8.77358	1
12.9397	1
-2.71003	3
0.224572	3
0.543092	3
8.2549	1
8.35058	1
10.245	1
13.8781	1
-13.9675	0
1.26471	3
4.4919	1
4.90333	1
5.31197	1
5.31475	1
-7.61717	0
-6.45312	0
0.607304	3
7.80322	1
7.80322	1
37.2049	2
-2.23484	3
1.72554	3
2.56552	3
3.61398	3
3.69809	3
5.08313	1
6.51109	1
11.0133	1
12.3803	1
1.18928	3
1.37508	3
5.54072	1
5.98686	1
10.7729	1
-2.82572	3
2.94223	3
4.39055	1
5.52359	1
5.9665	1
6.89104	1
7.6034	1
12.0011	1
-1.46706	3
0.51151	3
3.10444	3
4.13578	1
7.49337	1
21.5898	2
0.575723	3
0.903036	3
2.25845	3
4.34752	1
6.75186	1
8.73043	1
3.38548	3
6.72872	1
8.27874	1
9.85746	1
10.4977	1
-9.01342	0
-6.20042	0
-1.11349	3
-0.070573	3
0.366775	3
0.972339	3
6.40696	1
-2.35609	3
0.555361	3
1.18083	3
3.17977	3
4.9355	1
5.8943	1
-2.17074	3
-1.85222	3
-0.374739	3
6.48274	1
8.15113	1
8.37119	1
2.10492	3
2.74243	3
3.02669	3
6.27657	1
8.99388	1
36.2085	2
-4.7027	0
-2.6141	3
-1.34511	3
3.46358	3
4.58783	1
5.09771	1
6.14942	1
-9.18732	0
-3.75269	3
-1.35112	3
-0.403894	3
5.22209	1
8.12799	1
16.4713	1
-11.0531	0
-1.03214	3
-0.612387	3
3.33365	3
3.86668	3
-8.73238	0
-8.13561	0
-4.56073	0
-2.47815	3
-1.75098	3
-1.432	3
1.6935	3
-4.68511	0
-0.293404	3
0.653827	3
3.34244	3
11.6797	1
13.1688	1
2.50802	3
6.45961	1
6.59232	1
10.1297	1
12.2183	1
13.577	1
-7.60536	0
1.86496	3
4.49816	1
6.89371	1
11.6681	1
13.154	1
-2.79945	3
-2.39404	3
1.04767	3
2.18904	3
4.59384	1
6.58075	1
-4.0652	3
-1.76533	3
8.134	1
8.54821	1
9.08401	1
11.2743	1
-3.41659	3
-1.95623	3
0.346413	3
1.48223	3
1.80399	3
2.43825	3
5.34693	1
-10.0563	0
-7.86927	0
-1.11904	3
5.89153	1
6.29971	1
-11.8209	0
-11.2181	0
-9.31759	0
-9.22793	0
-4.73174	0
-3.78173	3
3.71279	3
5.48611	1
-1.57987	3
-0.623843	3
5.80463	1
11.7552	1
18.8642	2
-7.48411	0
-5.20692	0
-4.16957	3
-2.9995	3
2.39763	3
5.20507	1
6.05662	1
-5.07653	0
-0.49947	3
-0.39222	3
2.54515	3
6.2739	1
-5.68812	0
-5.36913	0
-3.91804	3
-3.92636	3
1.29653	3
3.78544	3
-3.1793	3
-3.08917	3
-2.55059	3
-1.82619	3
-0.684825	3
3.29824	3
14.0463	1
-2.12759	3
-1.4032	3
0.995591	3
2.35425	3
2.66999	3
3.70966	3
7.05568	1
11.1002	1
13.4088	1
13.603	1
16.8533	1
-8.18213	0
-6.72501	0
1.51983	3
5.16122	1
8.60293	1
-3.28331	3
-2.77944	3
-2.33608	3
-1.51647	3
-0.377874	3
4.83993	1
-7.55388	0
-7.36251	0
-5.05663	0
2.43836	3
-12.8664	0
-11.5138	0
-11.5194	0
-10.9835	0
-9.51487	0
-9.52643	0
-12.6408	0
-9.19357	0
-8.78492	0
-5.9747	0
-4.39321	3
-3.56758	3
-14.5265	0
-13.0495	0
-12.5364	0
-10.4478	0
-8.99619	0
-7.41747	0
-3.2486	3
-15.0336	0
-12.632	0
-12.4407	0
-11.8092	0
-11.4934	0
-8.14464	0
-4.6017	0
-4.19305	3
-3.88009	3
-16.4879	0
-8.55607	0
-8.05498	0
0.702986	3
2.78881	3
5.5089	1
8.4148	1
-12.7337	0
-11.8235	0
-11.4093	0
-10.4593	0
-10.3664	0
-8.47195	0
-4.21064	3
-3.06881	3
-2.85754	3
-0.23313	3
1.53695	3
8.62005	1
-13.2839	0
-13.0638	0
-10.3752	0
-9.74372	0
-7.6579	0
-6.9335	0
-6.20356	0
2.35702	3
4.98143	1
-7.13088	0
-4.53471	3
-0.676032	3
0.262406	3
21.4392	2
-7.35372	0
1.39822	3
5.69703	1
7.15414	1
7.56557	1
-3.19087	3
-2.2404	3
-1.82897	3
0.473676	3
0.572597	3
2.02369	3
3.48127	3
4.4285	1
2.43234	3
3.37957	3
7.2327	1
7.33116	1
10.9901	1
11.213	1
14.2173	1
-1.42356	3
-0.890533	3
1.38388	3
1.7024	3
3.28112	3
3.78822	3
4.19965	1
5.36972	1
-2.04903	3
-0.565997	3
-0.259046	3
2.74531	3
2.96537	3
3.47525	3
4.95829	1
6.7256	1
-4.33224	3
-3.09796	3
-2.78222	3
-1.93345	3
-1.2035	3
-1.10782	3
-0.890533	3
-0.789299	3
-16.7515	0
-13.8141	0
-12.9913	0
-9.6397	0
-8.59957	0
-7.36529	0
-2.87512	3
-14.4456	0
-8.61114	0
-7.37686	0
-6.74815	0
-4.34658	3
-14.7785	0
-12.1855	0
-9.97534	0
-9.56716	0
-7.88952	0
-7.15958	0
-6.53086	0
-6.33673	0
-5.39227	0
-17.1861	0
-16.4529	0
-14.883	0
-13.3302	0
-10.6128	0
-8.1156	0
-8.11282	0
-14.2774	0
-12.7944	0
-10.1986	0
-9.56716	0
-7.70695	0
-5.61835	0
-4.66834	0
-12.5129	0
-12.1971	0
-9.06838	0
-5.49952	0
-3.21956	3
-2.17942	3
-5.62992	0
-3.637	3
-0.192519	3
0.627554	3
5.20183	1
-0.195296	3
-0.00671035	3
0.216129	3
0.842063	3
0.842063	3
6.78935	1
8.97085	1
-9.67996	0
-7.40278	0
-7.30432	0
-6.554	0
3.02634	3
3.02634	3
-7.90988	0
-6.26141	0
-2.8197	3
-2.69532	3
0.842063	3
1.57201	3
5.5148	1
6.05662	1
-4.05675	3
1.56923	3
1.88174	3
3.02357	3
6.76898	1
-3.57001	3
-1.67277	3
0.508734	3
9.6721	1
34.8264	2
-5.43855	0
-3.03698	3
1.64177	3
3.85198	3
-1.59421	3
-1.38017	3
-1.18279	3
-0.76581	3
1.94271	3
2.49332	3
2.56864	3
-6.08762	0
-1.84898	3
-0.560094	3
5.37284	1
6.30295	1
7.67595	1
7.76886	1
9.62583	1
-4.86815	0
-4.54916	0
-3.94962	3
-2.26642	3
-0.910545	3
5.66822	1
-8.21972	0
-7.80552	0
-6.76816	0
-4.99253	0
-4.36104	3
2.74798	3
-6.23513	0
-5.82972	0
-5.50796	0
-3.52106	3
-0.930907	3
0.338083	3
0.934854	3
1.06525	3
-4.1581	3
-2.39404	3
-2.07829	3
-1.2522	3
0.424972	3
0.517876	3
8.03508	1
-4.79237	0
-4.57554	0
-4.1581	3
2.28796	3
3.95079	3
4.50094	1
5.53506	1
7.72536	1
7.93107	1
-6.65535	0
-1.75653	3
0.100436	3
3.0179	3
7.31393	1
7.82104	1
-6.57714	0
5.49768	1
18.5484	2
30.0205	2
-14.3209	0
-5.66185	0
5.81018	1
8.62318	1
5.49444	1
-9.71745	0
-5.54904	0
9.56485	1
10.3817	1
11.3322	1
-8.26913	0
-6.59473	0
-5.98916	0
-5.7691	0
-5.36045	0
-2.7416	3
-9.12947	0
-6.19487	0
-5.78622	0
0.474026	3
0.575723	3
3.50708	3
-14.3496	0
-11.6295	0
-7.46664	0
0.0598244	3
-10.9194	0
-8.10646	0
-8.10646	0
-5.48807	0
-14.9755	0
-7.47821	0
-6.21523	0
-5.80659	0
-11.9656	0
-11.3341	0
-8.92931	0
-8.93255	0
-8.20214	0
-5.80057	0
-4.34623	3
-4.24777	3
-2.57615	3
-5.28189	0
-1.61735	3
-1.11025	3
-0.985864	3
-0.670121	3
0.7782	3
1.09996	3
2.01849	3
27.8999	2
-6.60907	0
-5.28189	0
-4.83622	0
-2.65749	3
-0.475982	3
1.92559	3
12.8905	1
15.072	1
-9.8534	0
-8.2807	0
-7.13609	0
-5.56061	0
-5.55737	0
-4.64208	0
-4.10905	3
-1.51334	3
-0.346047	3
-6.40892	0
-1.1888	3
-1.19436	3
1.20999	3
1.30567	3
2.47574	3
3.20013	3
3.5131	3
-14.4337	0
-10.262	0
-9.4392	0
-6.40614	0
-4.63606	0
0.798562	3
2.2529	3
2.88439	3
-13.4865	0
-9.31482	0
-3.59315	3
-2.64314	3
-1.82307	3
-1.38572	3
12.3663	1
21.3411	2
-4.63884	0
-2.23727	3
-0.342808	3
0.891467	3
1.11153	3
2.78593	3
4.0202	3
4.11588	1
-10.2648	0
-7.86325	0
-7.45183	0
-7.35615	0
-2.96768	3
-1.82908	3
-0.151445	3
6.73751	1
6.95758	1
-6.92482	0
-6.51617	0
-6.00629	0
-5.69054	0
-3.69161	3
-2.65193	3
-0.974295	3
-15.9981	0
-9.87098	0
-8.70091	0
-7.37096	0
-4.52603	0
-3.19931	3
-3.19607	3
0.784216	3
-17.0525	0
-11.7395	0
-10.9167	0
-10.3809	0
-9.66249	0
-9.6537	0
-6.62666	0
-4.54083	0
0.865089	3
-14.8798	0
-5.59208	0
-4.54639	0
-3.94638	3
-1.85778	3
-0.49912	3
1.40089	3
6.17255	1
-24.4921	0
-15.1087	0
-8.94689	0
-5.18944	0
-4.8737	0
-0.600818	3
2.6236	3
31.4109	2
-7.40567	0
-7.28406	0
-1.432	3
-0.924891	3
6.90806	1
15.6628	1
-16.2616	0
-15.2187	0
-13.6659	0
-10.4156	0
-10.0014	0
-7.69549	0
2.20061	3
-18.3502	0
-17.0872	0
-13.1357	0
-12.8199	0
25.1275	2
32.6508	2
32.8449	2
34.2036	2
-4.48819	0
-0.855588	3
-0.00681488	3
0.308929	3
3.43767	3
6.35235	1
6.88215	1
17.1929	1
27.7404	2
-10.5691	0
-8.48329	0
-8.266	0
-6.90457	0
-5.64159	0
-4.72306	0
-4.59544	0
-3.55855	3
-2.83138	3
-10.6588	0
-10.6588	0
-10.2474	0
-5.63835	0
-4.91442	0
-4.18402	3
-2.634	3
-1.37426	3
0.619119	3
-7.62572	0
-5.12847	0
-4.30562	3
-4.18402	3
-3.26549	3
-2.72968	3
-2.50962	3
2.48488	3
9.68958	1
-10.2534	0
-10.129	0
-8.1643	0
-7.72742	0
-6.67849	0
-5.35131	0
-5.12847	0
-5.03279	0
-4.71705	0
-13.2489	0
-10.8474	0
-9.08006	0
-19.7204	0
-19.1846	0
-18.5819	0
-17.8547	0
-17.6346	0
-16.276	0
-10.8413	0
-10.0157	0
-9.92605	0
-14.9145	0
-13.2401	0
-12.4173	0
-8.3441	0
-5.74839	0
-5.62401	0
-4.48541	0
2.81497	3
4.68073	1
-15.8618	0
-15.326	0
-12.513	0
-12.4173	0
-10.1114	0
-8.75274	0
-8.02558	0
-3.75547	3
30.8779	2
-15.4531	0
-12.0086	0
-9.70275	0
-0.409447	3
-0.215308	3
2.71929	3
3.53612	3
14.4756	1
-3.53541	3
-1.03538	3
0.323275	3
0.827604	3
2.28194	3
5.62796	1
-12.7358	0
-10.0185	0
-3.3496	3
0.633465	3
1.77206	3
3.13071	3
-10.4299	0
-9.29457	0
-9.29133	0
-8.75552	0
-8.56416	0
-4.70825	0
-3.12954	3
-1.04371	3
2.59213	3
-12.739	0
-12.5157	0
-12.2	0
-11.2815	0
-8.24841	0
-7.10982	0
-4.58387	0
-4.07399	3
0.0916429	3
1.67638	3
-6.7913	0
-4.57832	0
-4.08001	3
-3.35284	3
-3.25114	3
-3.03385	3
-2.9354	3
-2.49805	3
0.506307	3
-7.83699	0
-5.94253	0
-3.75825	3
-3.4425	3
-1.16809	3
-1.16809	3
6.14062	1
8.22089	1
9.07522	1
11.6654	1
12.1984	1
0.639018	3
3.6406	3
3.76498	3
6.57797	1
7.62088	1
7.81225	1
7.93663	1
9.26658	1
11.0626	1
-12.0059	0
-10.3315	0
-8.24564	0
-7.92989	0
-6.88698	0
-0.62951	3
-0.119627	3
8.03231	1
-12.9272	0
-12.0086	0
-11.8815	0
-9.60707	0
-9.38423	0
-8.75552	0
-5.52833	0
-3.3496	3
-8.97558	0
-6.16259	0
-1.58553	3
-0.131196	3
-0.00681488	3
0.911716	3
4.57626	1
-15.8733	0
-12.6461	0
-12.4261	0
-12.3332	0
-12.0174	0
-11.893	0
-11.8903	0
-8.88869	0
-8.66586	0
-5.22138	0
-8.25443	0
-6.67571	0
-6.38867	0
-5.85564	0
-2.94697	3
-1.99973	3
-1.58276	3
6.12628	1
-5.95132	0
-5.22138	0
-0.548174	3
0.306152	3
1.0361	3
1.75771	3
1.95185	3
2.80062	3
6.56085	1
6.5664	1
-1.1829	3
-1.18568	3
0.297359	3
2.16034	3
2.78906	3
2.98597	3
3.61746	3
4.03166	3
6.65329	1
13.2265	1
-6.82046	0
-4.19883	3
-0.562983	3
0.483168	3
1.33472	3
2.15433	3
9.23789	1
12.491	1
12.5834	1
-3.47443	3
-1.70158	3
-1.6059	3
-1.28691	3
-0.974408	3
-0.974408	3
5.18738	1
5.69449	1
12.2677	1
-5.7831	0
-3.6945	3
-3.47443	3
-3.16147	3
-2.0201	3
-0.574552	3
1.92594	3
6.0019	1
8.40625	1
14.7594	1
-5.98325	0
-2.34741	3
-2.03167	3
-1.80883	3
-1.49586	3
-0.67301	3
-0.577329	3
0.46003	3
5.36162	1
-12.1538	0
-7.6632	0
-6.11643	0
-6.11643	0
-5.6763	0
-5.48494	0
-5.07027	0
-4.85345	0
-4.22196	3
-1.31607	3
-6.94205	0
-6.43217	0
-5.48494	0
-4.75453	0
-4.34635	0
-4.0306	3
-3.08337	3
-2.99047	3
-1.08999	3
-13.2952	0
-9.56368	0
-9.03065	0
-8.08065	0
-5.68185	0
-5.58617	0
-5.5834	0
-5.48772	0
-3.91177	3
-14.8739	0
-10.8936	0
-9.97788	0
-7.76768	0
1.30556	3
4.4343	1
-17.8926	0
-12.5537	0
-11.4151	0
-10.2677	0
-3.16147	3
-2.53877	3
0.45679	3
2.36606	3
7.26164	1
-19.9636	0
-15.8877	0
-8.28035	0
-6.60317	0
-6.60595	0
-6.51027	0
-3.88863	3
0.062951	3
-7.96183	0
-4.92877	0
2.05587	3
-11.3224	0
-8.82241	0
-6.01219	0
-5.18934	0
-4.96928	0
1.50826	3
-14.4484	0
-11.6354	0
-11.0011	0
-8.19369	0
-3.38501	3
-2.9708	3
4.74101	1
-5.77778	0
-1.41755	3
0.88834	3
2.97972	3
15.2746	1
21.1234	2
-8.17056	0
-6.71344	0
-5.76621	0
-4.72052	0
-3.90045	3
-2.31895	3
10.0716	1
14.9732	1
33.4183	2
-7.2437	0
0.595735	3
4.54732	1
7.16294	1
9.44614	1
0.688177	3
3.18867	3
4.45164	1
14.1536	1
15.1965	1
30.6201	2
38.2363	2
0.059929	3
2.36582	3
7.16895	1
1.73433	3
5.80706	1
7.16571	1
7.48146	1
8.71573	1
15.5122	1
-1.39765	3
-1.0819	3
-0.986223	3
2.89838	3
8.6145	1
-7.1133	0
-7.02039	0
-6.70465	0
-6.07316	0
-5.8818	0
-5.8818	0
-2.12158	3
-1.80583	3
-4.83889	0
-3.7932	3
-3.47746	3
-1.89874	3
31.7874	2
-9.92351	0
-4.92624	0
-2.84597	3
-2.62313	3
-1.16879	3
-8.4664	0
-4.6105	0
-3.4719	3
0.384003	3
3.82848	3
-13.1739	0
-9.82783	0
-1.57744	3
-0.974653	3
0.699746	3
-4.51481	3
-2.84041	3
-1.7975	3
1.33447	3
-4.70294	0
-4.38719	3
-6.29045	0
0.378449	3
2.05285	3
4.54732	1
4.45442	1
5.71739	1
32.613	2
-4.20185	3
-2.62591	3
-0.97743	3
-0.661686	3
0.914255	3
1.42136	3
19.5938	2
-2.93286	3
-5.1463	0
-4.29475	3
-6.6991	0
-1.88994	3
-1.16602	3
2.59745	3
3.83172	3
-0.339927	3
0.702986	3
1.65299	3
1.96874	3
2.91597	3
4.87741	1
[truncated: 213 more rows]
